# Supplementary material for: catena-Poly[cobalt(II)-bis­(μ-3,7-dichloro­quinoline-8-carboxyl­ato-κ3 N,O:O′)]
Source: Acta Crystallogr Sect E Struct Rep Online. 2007 Dec 21;64(Pt 1):m227. doi: 10.1107/S1600536807066755 (PMC2915151; doi:10.1107/S1600536807066755)
Supplement: Supplementary file 1 [file e-64-0m227-sup1.cif]

##############################################################################
###                                                                        ###
###        Electronic paper (Acta Crystallographica Section E)             ###
###                                                                        ###
##############################################################################
#                                                                            #
# This CIF contains the data in a paper accepted for publication in Acta     #
# Crystallographica Section E. It conforms to the requirements of Notes      #
# for Authors for Section E, and has been peer reviewed under the auspices   #
# of the IUCr Commission on Journals.                                        #
#                                                                            #
# Full details of the Crystallographic Information File format               #
# are given in the paper "The Crystallographic Information File (CIF):       #
# a New Standard Archive File for Crystallography" by S. R. Hall, F. H.      #
# Allen and I. D. Brown [Acta Cryst. (1991), A47, 655-685].                  #
#                                                                            #
# The current version of the core CIF dictionary is obtainable from          #
# ftp://ftp.iucr.org/pub/cif_core.dic. The current version number is 2.1.    #
#                                                                            #
# Software is freely available for graphical display of the structure(s) in  #
# this CIF.  For information consult the CIF home page http://www.iucr.org/  #
# cif/home.html                                                              #
#                                                                            #
##############################################################################
                                             
data_global
_audit_creation_method     SHELXL-97
_journal_date_recd_electronic     2007-12-09
_journal_date_accepted     2007-12-13
_journal_name_full     'Acta Crystallographica, Section E'
_journal_year     2008
_journal_volume     64
_journal_issue      1
_journal_page_first     m227
_journal_page_last     m227
_journal_paper_category     QM
_journal_coeditor_code     SJ2456
_publ_contact_author_name     'Prof. Yun Gong'
_publ_contact_author_address
;
 Department of Chemistry
 College of Chemistry and Chemical Engineering
 Chongqing University, 400044
 People's Republic of China
;
_publ_contact_author_email     gongyun7211@yahoo.com.cn
_publ_contact_author_fax     '86 023 67577410'
_publ_contact_author_phone     '86 023 67577410'
_publ_section_title
;\
<i>catena</i>-Poly[cobalt(II)-bis(\m-3,7-dichloroquinoline-8-carboxylato-\
\k^3^<i>N</i>,<i>O</i>:<i>O</i>')]
;
loop_
    _publ_author_name
    _publ_author_address
    'Zequan Li'
;
 Department of Chemistry
 College of Chemistry and Chemical Engineering
 Chongqing University
 Chongqing 400044
 People's Republic of China
;
    'Fengjing Wu'
;
 Department of Chemistry
 College of Chemistry and Chemical Engineering
 Chongqing University
 Chongqing 400044
 People's Republic of China
;
    'Yun Gong'
;
 Department of Chemistry
 College of Chemistry and Chemical Engineering
 Chongqing University
 Chongqing 400044
 People's Republic of China
;
    'Yunhuai Zhang'
;
 Department of Chemistry
 College of Chemistry and Chemical Engineering
 Chongqing University
 Chongqing 400044
 People's Republic of China
;
    'Chenguang Bai'
;
 School of Materials Science and Engineering
 Chongqing University
 Chongqing 400044
 People's Republic of China
;
data_I
_audit_creation_method     SHELXL-97
_chemical_name_systematic
;
catena-Poly[cobalt(II)-bis(\m-3,7-dichloroquinoline-8-carboxylato-
\k^3^<i>N</i>,<i>O</i>:<i>O</i>')] ?
;
_chemical_name_common     ?
_chemical_formula_moiety     'C20 H8 Cl4 Co N2 O4'
_chemical_formula_sum     'C20 H8 Cl4 Co N2 O4'
_chemical_formula_iupac     '[Co (C10 H4 Cl2 N O2)2]'
_chemical_formula_weight     541.01
_chemical_melting_point     ?
_symmetry_cell_setting     orthorhombic
_symmetry_space_group_name_H-M     'P c c n'
_symmetry_space_group_name_Hall     '-P 2ab 2ac'
loop_
    _symmetry_equiv_pos_as_xyz
    'x, y, z'
    '-x+1/2, -y+1/2, z'
    '-x, y+1/2, -z+1/2'
    'x+1/2, -y, -z+1/2'
    '-x, -y, -z'
    'x-1/2, y-1/2, -z'
    'x, -y-1/2, z-1/2'
    '-x-1/2, y, z-1/2'
_cell_length_a     13.5109(14)
_cell_length_b     15.964(2)
_cell_length_c     9.2157(16)
_cell_angle_alpha     90.00
_cell_angle_beta     90.00
_cell_angle_gamma     90.00
_cell_volume     1987.7(5)
_cell_formula_units_Z     4
_cell_measurement_reflns_used     9558
_cell_measurement_theta_min     1.97
_cell_measurement_theta_max     25.00
_cell_measurement_temperature     298(2)
_exptl_crystal_description     block
_exptl_crystal_colour     red
_exptl_crystal_size_max     0.49
_exptl_crystal_size_mid     0.33
_exptl_crystal_size_min     0.31
_exptl_crystal_density_diffrn     1.808
_exptl_crystal_density_meas     1.800
_exptl_crystal_density_method     'not measured'
_exptl_crystal_F_000     1076
_exptl_absorpt_coefficient_mu     1.434
_exptl_absorpt_correction_type     'multi-scan'
_exptl_absorpt_process_details     '(SADABS; Sheldrick, 1996)'
_exptl_absorpt_correction_T_min     0.57
_exptl_absorpt_correction_T_max     0.64
_exptl_special_details
;
;
_diffrn_ambient_temperature     298(2)
_diffrn_radiation_type     MoK\a
_diffrn_radiation_wavelength     0.71073
_diffrn_radiation_source     'fine-focus sealed tube'
_diffrn_radiation_monochromator     graphite
_diffrn_measurement_device_type     'Siemens SMART CCD area-detector'
_diffrn_measurement_method     '\f and \w'
_diffrn_detector_area_resol_mean     ?
_diffrn_reflns_number     9558
_diffrn_reflns_av_R_equivalents     0.0386
_diffrn_reflns_av_sigmaI/netI     0.0258
_diffrn_reflns_theta_min     1.97
_diffrn_reflns_theta_max     25.00
_diffrn_reflns_theta_full     25.00
_diffrn_measured_fraction_theta_max     1.000
_diffrn_measured_fraction_theta_full     1.000
_diffrn_reflns_limit_h_min     -16
_diffrn_reflns_limit_h_max     13
_diffrn_reflns_limit_k_min     -18
_diffrn_reflns_limit_k_max     18
_diffrn_reflns_limit_l_min     -10
_diffrn_reflns_limit_l_max     9
_diffrn_standards_number     0
_diffrn_standards_interval_count     ?
_diffrn_standards_interval_time     ?
_diffrn_standards_decay_%     ?
_refine_special_details
;
 Refinement of F^2^ against ALL reflections.  The weighted R-factor wR and
 goodness of fit S are based on F^2^, conventional R-factors R are based
 on F, with F set to zero for negative F^2^. The threshold expression of
 F^2^ > 2sigma(F^2^) is used only for calculating R-factors(gt) etc. and is
 not relevant to the choice of reflections for refinement.  R-factors based
 on F^2^ are statistically about twice as large as those based on F, and R-
 factors based on ALL data will be even larger.
;
_reflns_number_total     1752
_reflns_number_gt     1404
_reflns_threshold_expression     I>2\s(I)
_refine_ls_structure_factor_coef     Fsqd
_refine_ls_matrix_type     full
_refine_ls_R_factor_all     0.0489
_refine_ls_R_factor_gt     0.0337
_refine_ls_wR_factor_gt     0.0751
_refine_ls_wR_factor_ref     0.0888
_refine_ls_goodness_of_fit_ref     1.108
_refine_ls_restrained_S_all     1.108
_refine_ls_number_reflns     1752
_refine_ls_number_parameters     141
_refine_ls_number_restraints     0
_refine_ls_hydrogen_treatment     constr
_refine_ls_weighting_scheme     calc
_refine_ls_weighting_details
         'calc w=1/[\s^2^(Fo^2^)+(0.0291P)^2^+3.6236P] where P=(Fo^2^+2Fc^2^)/3'
_atom_sites_solution_hydrogens     geom
_atom_sites_solution_primary     direct
_atom_sites_solution_secondary     difmap
_refine_ls_shift/su_max     0.001
_refine_ls_shift/su_mean     0.000
_refine_diff_density_max     0.670
_refine_diff_density_min     -0.756
_refine_ls_extinction_method     none
_refine_ls_extinction_coef     ?
loop_
    _atom_type_symbol
    _atom_type_description
    _atom_type_scat_dispersion_real
    _atom_type_scat_dispersion_imag
    _atom_type_scat_source
    'C' 'C' 0.0033 0.0016
                         'International Tables Vol C Tables 4.2.6.8 and 6.1.1.4'
    'H' 'H' 0.0000 0.0000
                         'International Tables Vol C Tables 4.2.6.8 and 6.1.1.4'
    'N' 'N' 0.0061 0.0033
                         'International Tables Vol C Tables 4.2.6.8 and 6.1.1.4'
    'O' 'O' 0.0106 0.0060
                         'International Tables Vol C Tables 4.2.6.8 and 6.1.1.4'
    'Cl' 'Cl' 0.1484 0.1585
                         'International Tables Vol C Tables 4.2.6.8 and 6.1.1.4'
    'Co' 'Co' 0.3494 0.9721
                         'International Tables Vol C Tables 4.2.6.8 and 6.1.1.4'
_computing_data_collection     'SMART (Siemens, 1996)'
_computing_cell_refinement     'SAINT (Siemens, 1996)'
_computing_data_reduction     'SAINT (Siemens, 1996)'
_computing_structure_solution     'SHELXS97 (Sheldrick, 1997a)'
_computing_structure_refinement     'SHELXL97 (Sheldrick, 1997a)'
_computing_molecular_graphics     'SHELXTL (Sheldrick, 1997b)'
_computing_publication_material     'SHELXTL (Sheldrick, 1997b)'
loop_
    _atom_site_type_symbol
    _atom_site_label
    _atom_site_fract_x
    _atom_site_fract_y
    _atom_site_fract_z
    _atom_site_U_iso_or_equiv
    _atom_site_adp_type
    _atom_site_calc_flag
    _atom_site_refinement_flags
    _atom_site_occupancy
    _atom_site_disorder_assembly
    _atom_site_disorder_group
    Co Co1 0.7500 0.7500 0.25905(6) 0.02337(17) Uani d S 1 . .
    Cl Cl1 0.77826(7) 0.45967(6) -0.08682(10) 0.0438(3) Uani d . 1 . .
    Cl Cl2 1.11100(8) 0.71113(7) 0.54570(14) 0.0641(4) Uani d . 1 . .
    N N1 0.89374(19) 0.68581(16) 0.2651(3) 0.0271(6) Uani d . 1 . .
    O O1 0.70392(16) 0.66997(13) 0.0924(2) 0.0296(5) Uani d . 1 . .
    O O2 0.80139(16) 0.65857(13) -0.1029(2) 0.0287(5) Uani d . 1 . .
    C C1 0.7764(2) 0.64027(19) 0.0240(3) 0.0253(7) Uani d . 1 . .
    C C2 0.8430(2) 0.57762(19) 0.0989(3) 0.0254(7) Uani d . 1 . .
    C C3 0.8519(2) 0.4963(2) 0.0541(4) 0.0305(7) Uani d . 1 . .
    C C4 0.9198(3) 0.4403(2) 0.1170(4) 0.0406(9) Uani d . 1 . .
    H H4 0.9214 0.3846 0.0871 0.049 Uiso calc R 1 . .
    C C5 0.9831(3) 0.4674(2) 0.2212(4) 0.0405(9) Uani d . 1 . .
    H H5 1.0300 0.4309 0.2594 0.049 Uiso calc R 1 . .
    C C6 0.9783(2) 0.5510(2) 0.2723(4) 0.0325(8) Uani d . 1 . .
    C C7 0.9051(2) 0.60506(19) 0.2140(3) 0.0273(7) Uani d . 1 . .
    C C8 0.9570(2) 0.7133(2) 0.3621(4) 0.0325(8) Uani d . 1 . .
    H H8 0.9503 0.7681 0.3949 0.039 Uiso calc R 1 . .
    C C9 1.0338(2) 0.6646(2) 0.4188(4) 0.0378(8) Uani d . 1 . .
    C C10 1.0438(3) 0.5835(2) 0.3773(4) 0.0397(9) Uani d . 1 . .
    H H10 1.0929 0.5499 0.4175 0.048 Uiso calc R 1 . .
loop_
    _atom_site_aniso_label
    _atom_site_aniso_U_11
    _atom_site_aniso_U_22
    _atom_site_aniso_U_33
    _atom_site_aniso_U_12
    _atom_site_aniso_U_13
    _atom_site_aniso_U_23
    Co1 0.0269(3) 0.0247(3) 0.0185(3) 0.0027(3) 0.000 0.000
    Cl1 0.0472(5) 0.0369(5) 0.0472(6) -0.0042(4) -0.0028(4) -0.0106(4)
    Cl2 0.0561(6) 0.0563(7) 0.0799(8) 0.0064(5) -0.0383(6) -0.0098(6)
    N1 0.0271(14) 0.0274(14) 0.0268(15) 0.0037(11) -0.0010(11) 0.0010(11)
    O1 0.0316(12) 0.0338(12) 0.0233(12) 0.0062(10) -0.0014(10) -0.0035(10)
    O2 0.0344(12) 0.0307(12) 0.0211(12) 0.0016(10) 0.0015(9) 0.0020(10)
    C1 0.0322(17) 0.0217(15) 0.0220(16) -0.0028(12) -0.0030(13) 0.0000(12)
    C2 0.0258(16) 0.0285(16) 0.0218(16) 0.0024(13) 0.0053(13) 0.0052(13)
    C3 0.0331(17) 0.0261(17) 0.0323(18) -0.0021(14) 0.0046(14) 0.0002(14)
    C4 0.051(2) 0.0242(18) 0.047(2) 0.0059(16) 0.0032(19) -0.0001(16)
    C5 0.042(2) 0.0340(19) 0.045(2) 0.0122(16) -0.0004(17) 0.0073(17)
    C6 0.0332(18) 0.0330(18) 0.0311(19) 0.0051(14) 0.0012(14) 0.0049(15)
    C7 0.0266(16) 0.0289(17) 0.0264(17) 0.0044(13) 0.0070(13) 0.0044(14)
    C8 0.0292(17) 0.0315(18) 0.037(2) 0.0018(14) -0.0010(15) 0.0008(15)
    C9 0.0306(18) 0.042(2) 0.041(2) 0.0018(15) -0.0088(16) -0.0023(17)
    C10 0.0337(19) 0.045(2) 0.040(2) 0.0106(16) -0.0065(16) 0.0053(18)
_geom_special_details
;
 All esds (except the esd in the dihedral angle between two l.s. planes)
 are estimated using the full covariance matrix.  The cell esds are taken
 into account individually in the estimation of esds in distances, angles
 and torsion angles; correlations between esds in cell parameters are only
 used when they are defined by crystal symmetry.  An approximate (isotropic)
 treatment of cell esds is used for estimating esds involving l.s. planes.
;
loop_
    _geom_bond_atom_site_label_1
    _geom_bond_atom_site_label_2
    _geom_bond_site_symmetry_2
    _geom_bond_distance
    _geom_bond_publ_flag
    Co1 O1 . 2.093(2) y
    Co1 O1 2_665 2.093(2) ?
    Co1 O2 7_576 2.057(2) y
    Co1 O2 8_756 2.057(2) ?
    Co1 N1 2_665 2.197(2) ?
    Co1 N1 . 2.197(2) y
    Cl1 C3 . 1.738(3) ?
    Cl2 C9 . 1.734(4) ?
    N1 C8 . 1.312(4) ?
    N1 C7 . 1.381(4) ?
    O1 C1 . 1.257(4) ?
    O2 C1 . 1.252(4) ?
    O2 Co1 7_575 2.057(2) ?
    C1 C2 . 1.512(4) ?
    C2 C3 . 1.368(4) ?
    C2 C7 . 1.422(4) ?
    C3 C4 . 1.406(5) ?
    C4 C5 . 1.357(5) ?
    C4 H4 . 0.9300 ?
    C5 C6 . 1.416(5) ?
    C5 H5 . 0.9300 ?
    C6 C10 . 1.410(5) ?
    C6 C7 . 1.419(4) ?
    C8 C9 . 1.398(5) ?
    C8 H8 . 0.9300 ?
    C9 C10 . 1.358(5) ?
    C10 H10 . 0.9300 ?
loop_
    _geom_angle_atom_site_label_1
    _geom_angle_atom_site_label_2
    _geom_angle_atom_site_label_3
    _geom_angle_site_symmetry_1
    _geom_angle_site_symmetry_3
    _geom_angle
    _geom_angle_publ_flag
    O2 Co1 O2 7_576 8_756 103.60(12) y
    O2 Co1 O1 7_576 . 170.96(9) y
    O2 Co1 O1 8_756 . 85.43(8) y
    O2 Co1 O1 7_576 2_665 85.43(8) ?
    O2 Co1 O1 8_756 2_665 170.96(8) ?
    O1 Co1 O1 . 2_665 85.55(12) y
    O2 Co1 N1 7_576 2_665 87.24(9) ?
    O2 Co1 N1 8_756 2_665 90.97(9) ?
    O1 Co1 N1 . 2_665 92.31(9) ?
    O1 Co1 N1 2_665 2_665 89.82(9) ?
    O2 Co1 N1 7_576 . 90.97(9) y
    O2 Co1 N1 8_756 . 87.24(9) y
    O1 Co1 N1 . . 89.82(9) y
    O1 Co1 N1 2_665 . 92.31(9) y
    N1 Co1 N1 2_665 . 177.10(14) y
    C8 N1 C7 . . 118.2(3) ?
    C8 N1 Co1 . . 115.9(2) ?
    C7 N1 Co1 . . 121.7(2) ?
    C1 O1 Co1 . . 111.49(19) ?
    C1 O2 Co1 . 7_575 130.7(2) ?
    O2 C1 O1 . . 126.2(3) ?
    O2 C1 C2 . . 114.9(3) ?
    O1 C1 C2 . . 119.0(3) ?
    C3 C2 C7 . . 117.8(3) ?
    C3 C2 C1 . . 122.9(3) ?
    C7 C2 C1 . . 119.2(3) ?
    C2 C3 C4 . . 122.5(3) ?
    C2 C3 Cl1 . . 119.6(3) ?
    C4 C3 Cl1 . . 117.9(3) ?
    C5 C4 C3 . . 120.0(3) ?
    C5 C4 H4 . . 120.0 ?
    C3 C4 H4 . . 120.0 ?
    C4 C5 C6 . . 120.5(3) ?
    C4 C5 H5 . . 119.8 ?
    C6 C5 H5 . . 119.8 ?
    C10 C6 C5 . . 123.1(3) ?
    C10 C6 C7 . . 118.3(3) ?
    C5 C6 C7 . . 118.6(3) ?
    N1 C7 C6 . . 121.1(3) ?
    N1 C7 C2 . . 118.5(3) ?
    C6 C7 C2 . . 120.5(3) ?
    N1 C8 C9 . . 123.5(3) ?
    N1 C8 H8 . . 118.2 ?
    C9 C8 H8 . . 118.2 ?
    C10 C9 C8 . . 119.9(3) ?
    C10 C9 Cl2 . . 122.6(3) ?
    C8 C9 Cl2 . . 117.4(3) ?
    C9 C10 C6 . . 118.8(3) ?
    C9 C10 H10 . . 120.6 ?
    C6 C10 H10 . . 120.6 ?
loop_
    _geom_torsion_atom_site_label_1
    _geom_torsion_atom_site_label_2
    _geom_torsion_atom_site_label_3
    _geom_torsion_atom_site_label_4
    _geom_torsion_site_symmetry_1
    _geom_torsion_site_symmetry_2
    _geom_torsion_site_symmetry_3
    _geom_torsion_site_symmetry_4
    _geom_torsion
    _geom_torsion_publ_flag
    O2 Co1 N1 C8 7_576 . . . 9.9(2) ?
    O2 Co1 N1 C8 8_756 . . . -93.6(2) ?
    O1 Co1 N1 C8 . . . . -179.1(2) ?
    O1 Co1 N1 C8 2_665 . . . 95.4(2) ?
    O2 Co1 N1 C7 7_576 . . . 166.4(2) ?
    O2 Co1 N1 C7 8_756 . . . 62.8(2) ?
    O1 Co1 N1 C7 . . . . -22.7(2) ?
    O1 Co1 N1 C7 2_665 . . . -108.2(2) ?
    O1 Co1 O1 C1 2_665 . . . 68.44(19) ?
    N1 Co1 O1 C1 2_665 . . . 158.1(2) ?
    N1 Co1 O1 C1 . . . . -23.9(2) ?
    Co1 O2 C1 O1 7_575 . . . 8.1(5) ?
    Co1 O2 C1 C2 7_575 . . . -170.54(19) ?
    Co1 O1 C1 O2 . . . . -109.2(3) ?
    Co1 O1 C1 C2 . . . . 69.4(3) ?
    O2 C1 C2 C3 . . . . -65.8(4) ?
    O1 C1 C2 C3 . . . . 115.4(3) ?
    O2 C1 C2 C7 . . . . 109.2(3) ?
    O1 C1 C2 C7 . . . . -69.6(4) ?
    C7 C2 C3 C4 . . . . -0.3(5) ?
    C1 C2 C3 C4 . . . . 174.8(3) ?
    C7 C2 C3 Cl1 . . . . -179.7(2) ?
    C1 C2 C3 Cl1 . . . . -4.6(4) ?
    C2 C3 C4 C5 . . . . -3.4(5) ?
    Cl1 C3 C4 C5 . . . . 176.0(3) ?
    C3 C4 C5 C6 . . . . 3.0(5) ?
    C4 C5 C6 C10 . . . . -178.1(4) ?
    C4 C5 C6 C7 . . . . 1.0(5) ?
    C8 N1 C7 C6 . . . . 4.7(4) ?
    Co1 N1 C7 C6 . . . . -151.2(2) ?
    C8 N1 C7 C2 . . . . -174.0(3) ?
    Co1 N1 C7 C2 . . . . 30.1(4) ?
    C10 C6 C7 N1 . . . . -4.1(5) ?
    C5 C6 C7 N1 . . . . 176.6(3) ?
    C10 C6 C7 C2 . . . . 174.5(3) ?
    C5 C6 C7 C2 . . . . -4.8(5) ?
    C3 C2 C7 N1 . . . . -177.0(3) ?
    C1 C2 C7 N1 . . . . 7.7(4) ?
    C3 C2 C7 C6 . . . . 4.4(4) ?
    C1 C2 C7 C6 . . . . -170.9(3) ?
    C7 N1 C8 C9 . . . . -1.4(5) ?
    Co1 N1 C8 C9 . . . . 155.8(3) ?
    N1 C8 C9 C10 . . . . -2.3(6) ?
    N1 C8 C9 Cl2 . . . . 179.7(3) ?
    C8 C9 C10 C6 . . . . 2.8(6) ?
    Cl2 C9 C10 C6 . . . . -179.4(3) ?
    C5 C6 C10 C9 . . . . 179.5(4) ?
    C7 C6 C10 C9 . . . . 0.4(5) ?
