# Supplementary material for: catena-Poly[cobalt(II)-bis­(μ-3,7-dichloro­quinoline-8-carboxyl­ato-κ3 N,O:O′)]
Source: Acta Crystallogr Sect E Struct Rep Online. 2007 Dec 21;64(Pt 1):m227. doi: 10.1107/S1600536807066755 (PMC2915151; doi:10.1107/S1600536807066755)
Supplement: Supplementary file 2 [file e-64-0m227-Isup2.hkl]

# 
# h,k,l, Fc-squared, Fo-squared, sigma(Fo-squared) and status flag 
# 
data_I
_shelx_title ' 070408c in Pccn' 
_shelx_refln_list_code          4 
_shelx_F_calc_maximum      214.83 
_exptl_crystal_F_000      1076.00 
_reflns_d_resolution_high  0.8408 
 
loop_ 
 _symmetry_equiv_pos_as_xyz 
 'x, y, z' 
 '-x+1/2, -y+1/2, z' 
 '-x, y+1/2, -z+1/2' 
 'x+1/2, -y, -z+1/2' 
 '-x, -y, -z' 
 'x-1/2, y-1/2, -z' 
 'x, -y-1/2, z-1/2' 
 '-x-1/2, y, z-1/2' 
 
_cell_length_a    13.5109 
_cell_length_b    15.9639 
_cell_length_c     9.2157 
_cell_angle_alpha  90.000 
_cell_angle_beta   90.000 
_cell_angle_gamma  90.000 
 
_shelx_F_squared_multiplier     1.000 
 
loop_ 
 _refln_index_h 
 _refln_index_k 
 _refln_index_l 
 _refln_F_squared_calc 
 _refln_F_squared_meas 
 _refln_F_squared_sigma 
 _refln_observed_status 
   2   0   0    10002.10    10213.64    143.82 o 
   4   0   0    13361.57    12552.97    200.46 o 
   6   0   0    17845.26    17002.79    241.02 o 
   8   0   0     5976.05     5901.66    132.44 o 
  10   0   0      173.88      147.47     24.28 o 
  12   0   0      480.95      486.62     37.64 o 
  14   0   0     1243.28     1271.72     85.94 o 
  16   0   0      589.38      636.77     68.38 o 
   1   1   0    32730.62    28441.41    633.44 o 
   3   1   0    40476.34    36392.50    906.73 o 
   5   1   0     8178.38     8268.32     81.22 o 
   7   1   0       50.45       50.85     10.13 o 
   9   1   0      218.67      179.58     12.11 o 
  11   1   0     1788.61     1765.07     43.33 o 
  13   1   0      501.92      554.33     29.50 o 
  15   1   0      172.08      209.53     36.63 o 
   0   2   0     2781.05     2792.95     44.41 o 
   2   2   0     3841.93     4262.18     42.86 o 
   4   2   0     1387.30     1478.22     27.63 o 
   6   2   0    12837.65    12784.61    106.32 o 
   8   2   0     3303.83     3254.03     43.80 o 
  10   2   0       37.58       35.20     11.99 o 
  12   2   0       31.48       34.30     14.17 o 
  14   2   0     4939.48     5227.49    105.14 o 
   1   3   0     9874.97     9667.77     97.26 o 
   3   3   0    20334.37    19966.61    258.03 o 
   5   3   0    39172.81    38703.84    365.36 o 
   7   3   0      436.68      419.89     21.88 o 
   9   3   0     2653.25     2571.62     41.39 o 
  11   3   0     2545.20     2599.01     90.21 o 
  13   3   0       10.04        9.24     17.32 o 
  15   3   0      413.44      344.23    114.93 o 
   0   4   0    17791.39    16178.09    179.43 o 
   2   4   0     2933.02     2914.59     39.67 o 
   4   4   0     3303.67     3408.01     40.75 o 
   6   4   0     4571.40     4247.20     52.05 o 
   8   4   0    12482.23    12871.02    128.52 o 
  10   4   0     3337.53     3514.61     61.02 o 
  12   4   0      949.68     1017.79     41.30 o 
  14   4   0      560.43      614.98     49.27 o 
   1   5   0    20732.26    20351.21    232.38 o 
   3   5   0      151.46      218.76     13.51 o 
   5   5   0      623.55      615.83     15.82 o 
   7   5   0       11.62        8.15      7.84 o 
   9   5   0    11456.98    11991.65    148.30 o 
  11   5   0     6672.26     6963.24    117.14 o 
  13   5   0     3422.91     3536.19    105.38 o 
  15   5   0     1261.21     1282.40     66.74 o 
   0   6   0      156.45      120.39     10.46 o 
   2   6   0      396.66      478.05     15.92 o 
   4   6   0     1053.19      933.58     38.66 o 
   6   6   0     6911.13     6801.25     75.51 o 
   8   6   0     3227.46     3055.07     46.40 o 
  10   6   0     5405.55     5706.12    101.94 o 
  12   6   0     3281.89     3340.21    100.55 o 
  14   6   0     1062.74      977.38     57.40 o 
   1   7   0    13240.08    12939.22    120.05 o 
   3   7   0     6533.01     5943.41     76.55 o 
   5   7   0    11448.77    11113.04    128.78 o 
   7   7   0     6890.56     6908.83     93.51 o 
   9   7   0     3873.06     3773.76     78.25 o 
  11   7   0     2006.83     2154.06     78.67 o 
  13   7   0      934.08      951.30     56.66 o 
   0   8   0     4584.19     5065.86    111.61 o 
   2   8   0     7539.46     7788.00     94.53 o 
   4   8   0     2934.66     2819.09     49.14 o 
   6   8   0     1180.17     1174.87     34.46 o 
   8   8   0     2362.83     2419.04     50.40 o 
  10   8   0     3955.74     4107.31     86.35 o 
  12   8   0     2165.32     2352.79     96.09 o 
  14   8   0       91.39      108.25     31.23 o 
   1   9   0     1004.78      823.15     19.40 o 
   3   9   0     1142.42     1263.95     39.39 o 
   5   9   0     2505.47     2347.90     47.21 o 
   7   9   0     2320.56     2249.70     48.68 o 
   9   9   0      673.02      740.58     35.67 o 
  11   9   0      660.88      605.71     44.70 o 
  13   9   0      487.60      555.26     54.34 o 
   0  10   0     8647.42     8450.58    140.66 o 
   2  10   0    14782.81    14274.37    159.33 o 
   4  10   0    29048.63    28531.71    477.74 o 
   6  10   0     1167.82     1276.04     36.51 o 
   8  10   0      200.93      178.30     20.49 o 
  10  10   0      475.05      502.45     47.01 o 
  12  10   0      154.41      109.39     34.30 o 
   1  11   0    15569.11    15782.94    201.68 o 
   3  11   0     8134.51     8197.90    166.65 o 
   5  11   0      266.46      266.95     21.70 o 
   7  11   0     2674.38     2615.45     56.45 o 
   9  11   0      750.47      824.37     39.60 o 
  11  11   0       20.45        7.25     22.43 o 
  13  11   0      197.18      126.28     35.19 o 
   0  12   0       36.14       14.78     21.91 o 
   2  12   0     2459.16     2340.54     55.46 o 
   4  12   0      618.16      586.82     26.10 o 
   6  12   0      150.61      129.50     18.48 o 
   8  12   0       10.41        0.41     14.06 o 
  10  12   0     2245.91     2340.51     69.08 o 
  12  12   0      775.20      862.25     57.16 o 
   1  13   0     6983.66     6761.47    143.82 o 
   3  13   0      346.57      348.95     58.64 o 
   5  13   0       92.30       84.24     16.84 o 
   7  13   0     6228.84     6395.50    101.49 o 
   9  13   0      192.65      106.98     28.83 o 
  11  13   0       37.05        1.05     25.14 o 
   0  14   0     1518.57     1347.18     82.07 o 
   2  14   0     3479.00     3337.93     95.52 o 
   4  14   0     6359.42     6605.24    118.74 o 
   6  14   0     2038.25     2172.71     93.54 o 
   8  14   0      661.55      594.44     37.73 o 
  10  14   0        4.76       -3.08     19.60 o 
   1  15   0      407.03      450.28     43.83 o 
   3  15   0      198.57      190.08     32.45 o 
   5  15   0      214.98      244.23     29.56 o 
   7  15   0     2131.03     2275.72    101.39 o 
   9  15   0      966.40      924.51     46.29 o 
   0  16   0       54.44       44.26     33.83 o 
   2  16   0      353.56      316.12     40.95 o 
   4  16   0        8.67       -3.32     21.20 o 
   6  16   0      542.52      541.61     39.02 o 
   8  16   0      525.39      631.85     56.64 o 
   1  17   0     2525.41     2517.90     90.74 o 
   3  17   0     1491.04     1443.36     68.39 o 
   5  17   0      802.59      760.51     51.78 o 
   7  17   0     1607.16     1826.20     65.04 o 
   0  18   0       59.50       97.66     41.58 o 
   2  18   0     1073.80     1144.69     63.44 o 
   4  18   0     1076.02     1116.26     63.13 o 
   1   1   1      621.09      650.40      9.56 o 
   2   1   1     5031.34     5007.96     37.74 o 
   3   1   1    17585.70    17619.51    112.28 o 
   4   1   1     8060.18     8505.51     58.85 o 
   5   1   1     4060.97     4020.52     31.92 o 
   6   1   1     4660.21     4818.41     40.75 o 
   7   1   1     1765.53     1769.06     19.13 o 
   8   1   1     1073.16     1091.65     15.24 o 
   9   1   1      867.32      886.88     17.08 o 
  10   1   1      174.03      175.53     10.94 o 
  11   1   1      544.70      515.55     17.70 o 
  12   1   1      703.83      745.15     25.30 o 
  13   1   1     2292.95     2343.72     41.66 o 
  14   1   1      525.58      576.29     28.05 o 
  15   1   1       13.80       -8.00     13.65 o 
   1   2   1     7214.00     7421.43     61.85 o 
   2   2   1     5610.72     5756.07     38.84 o 
   3   2   1      850.58      917.91      9.96 o 
   4   2   1      339.52      311.91      7.16 o 
   5   2   1     1212.23     1300.63     14.36 o 
   6   2   1      531.18      510.83      7.97 o 
   7   2   1      105.33      114.77      6.05 o 
   8   2   1      565.78      632.01     11.88 o 
   9   2   1       16.18       15.05      6.62 o 
  10   2   1       68.37       73.94      9.30 o 
  11   2   1      282.16      311.00     18.19 o 
  12   2   1      244.40      200.43     16.03 o 
  13   2   1        3.58       -8.35     10.01 o 
  14   2   1        0.77      -11.10     12.99 o 
  15   2   1      662.35      623.25     29.91 o 
   1   3   1    19013.43    18477.42    132.69 o 
   2   3   1      635.47      584.16      9.67 o 
   3   3   1     2164.92     2333.42     20.56 o 
   4   3   1     1574.11     1635.68     17.25 o 
   5   3   1      161.74      104.66      5.86 o 
   6   3   1     3218.36     3601.96     30.25 o 
   7   3   1       22.06        3.88      4.18 o 
   8   3   1     2780.24     3047.26     25.60 o 
   9   3   1     1175.17     1081.24     17.15 o 
  10   3   1       52.81       46.59      8.50 o 
  11   3   1      700.02      694.75     23.80 o 
  12   3   1       53.52       35.04     11.10 o 
  13   3   1       28.95        7.65     11.95 o 
  14   3   1       39.28       10.93     15.13 o 
  15   3   1      130.64      106.43     36.37 o 
   1   4   1        9.91        1.56      3.06 o 
   2   4   1     7639.58     7593.14     58.58 o 
   3   4   1     5365.06     5595.53     43.51 o 
   4   4   1        1.73        4.63      6.30 o 
   5   4   1     4950.16     5415.83     42.64 o 
   6   4   1       24.83       35.08      5.07 o 
   7   4   1     1142.07     1070.68     16.63 o 
   8   4   1     5212.61     5231.95     46.00 o 
   9   4   1      476.20      480.18     13.07 o 
  10   4   1     2107.24     2146.57     35.87 o 
  11   4   1       88.30       90.03     14.26 o 
  12   4   1       27.21        6.34      9.69 o 
  13   4   1       50.55        6.24     13.88 o 
  14   4   1       85.45       41.37     19.68 o 
  15   4   1        0.49      -23.82     15.88 o 
   1   5   1     6390.02     6526.81     47.83 o 
   2   5   1      447.43      395.53      9.44 o 
   3   5   1      852.65     1015.14     13.94 o 
   4   5   1     3332.39     3403.86     32.70 o 
   5   5   1     3676.89     3640.22     33.66 o 
   6   5   1      452.42      385.14     10.11 o 
   7   5   1        7.66        4.50      4.94 o 
   8   5   1      485.07      523.32     14.16 o 
   9   5   1      991.27      948.69     19.36 o 
  10   5   1      164.06      206.74     22.39 o 
  11   5   1      193.51      169.31     18.56 o 
  12   5   1      183.11      128.82     21.12 o 
  13   5   1      552.89      632.03     36.56 o 
  14   5   1      109.05       64.50     20.29 o 
  15   5   1       93.69       81.43     21.75 o 
   1   6   1        0.26       -3.75      2.50 o 
   2   6   1      159.44      137.64      7.65 o 
   3   6   1      167.23      178.96      9.08 o 
   4   6   1     3212.68     3081.83     38.97 o 
   5   6   1     2459.04     2564.81     25.99 o 
   6   6   1    14535.29    15106.62    101.78 o 
   7   6   1      261.12      235.05     10.18 o 
   8   6   1      711.58      748.03     16.64 o 
   9   6   1       27.65       20.17      8.15 o 
  10   6   1      496.56      473.52     24.58 o 
  11   6   1      776.03      781.72     28.84 o 
  12   6   1     1532.86     1586.08     48.45 o 
  13   6   1       19.97       -8.03     14.91 o 
  14   6   1      274.71      319.85     31.28 o 
  15   6   1       15.24        0.50     18.11 o 
   1   7   1     4293.98     4256.72     33.65 o 
   2   7   1     3405.83     3490.97     32.67 o 
   3   7   1     1210.50     1249.87     20.13 o 
   4   7   1      209.46      187.07     10.43 o 
   5   7   1      976.34      857.83     14.73 o 
   6   7   1       17.06       15.55      6.50 o 
   7   7   1       34.33       42.87      7.22 o 
   8   7   1       37.39        4.85      7.75 o 
   9   7   1     1008.89      966.29     26.42 o 
  10   7   1        1.93      -14.78     10.79 o 
  11   7   1      168.13       86.35     16.84 o 
  12   7   1      440.45      404.11     38.60 o 
  13   7   1      465.19      482.72     34.72 o 
  14   7   1        1.55      -16.25     15.35 o 
   1   8   1      944.48     1139.90     15.22 o 
   2   8   1     5577.24     5805.60     48.83 o 
   3   8   1       21.83        5.44      4.47 o 
   4   8   1      219.57      247.42     12.07 o 
   5   8   1      132.56      102.53      9.27 o 
   6   8   1      608.25      599.52     16.48 o 
   7   8   1       31.13       20.04      7.77 o 
   8   8   1     1778.64     1667.29     35.54 o 
   9   8   1      706.80      699.07     21.85 o 
  10   8   1      794.46      792.80     29.47 o 
  11   8   1      226.09      172.71     20.63 o 
  12   8   1       28.92       18.18     16.87 o 
  13   8   1      101.08       77.71     21.00 o 
  14   8   1       38.68        1.34     18.14 o 
   1   9   1      870.95      785.09     12.97 o 
   2   9   1     1310.28     1244.28     18.64 o 
   3   9   1     1022.52     1060.35     17.32 o 
   4   9   1      796.81      803.19     18.47 o 
   5   9   1      235.99      228.89     13.34 o 
   6   9   1      682.64      630.52     17.73 o 
   7   9   1      894.12      779.51     20.23 o 
   8   9   1      697.18      682.76     21.50 o 
   9   9   1     1149.68     1149.80     28.09 o 
  10   9   1       52.15       80.89     17.43 o 
  11   9   1       22.07       25.89     14.53 o 
  12   9   1        0.02      -21.99     15.21 o 
  13   9   1        7.00      -19.79     15.82 o 
  14   9   1       71.30       48.00     22.75 o 
   1  10   1      565.72      588.70     14.07 o 
   2  10   1       81.34       56.38      8.76 o 
   3  10   1      383.88      374.48     14.73 o 
   4  10   1       49.52       19.81      8.07 o 
   5  10   1      583.27      508.72     16.25 o 
   6  10   1     1440.72     1478.31     27.68 o 
   7  10   1     1544.89     1572.67     29.63 o 
   8  10   1     1068.46     1005.89     26.73 o 
   9  10   1        6.24       -9.98      9.02 o 
  10  10   1       11.82       -6.18     12.29 o 
  11  10   1       34.02        6.82     14.63 o 
  12  10   1      241.12      208.87     25.97 o 
  13  10   1       14.91       14.60     18.70 o 
   1  11   1        0.32       -8.19      5.46 o 
   2  11   1      238.11      273.39     16.26 o 
   3  11   1        5.65       -9.46      6.31 o 
   4  11   1      799.36      772.00     19.82 o 
   5  11   1     3074.09     3017.31     41.16 o 
   6  11   1      622.00      638.30     19.32 o 
   7  11   1     4147.61     4332.09     53.72 o 
   8  11   1     1178.16     1228.13     29.94 o 
   9  11   1      849.06      852.88     28.57 o 
  10  11   1        0.31      -18.67     12.44 o 
  11  11   1      388.86      413.86     29.01 o 
  12  11   1      117.37       80.24     21.03 o 
  13  11   1       90.19      122.76     24.05 o 
   1  12   1      133.69      136.12     14.84 o 
   2  12   1      249.88      252.84     17.16 o 
   3  12   1      578.28      601.81     19.15 o 
   4  12   1      829.26      789.06     20.88 o 
   5  12   1     1179.03     1208.35     26.19 o 
   6  12   1       51.99       26.69     10.12 o 
   7  12   1      576.71      579.97     20.29 o 
   8  12   1       37.51       14.54     11.31 o 
   9  12   1      165.33      121.03     17.39 o 
  10  12   1      314.38      333.31     27.35 o 
  11  12   1       97.54       74.40     18.40 o 
  12  12   1       30.98        9.72     18.69 o 
   1  13   1        3.30      -14.27      9.51 o 
   2  13   1      220.13      224.54     20.64 o 
   3  13   1      306.60      319.88     26.30 o 
   4  13   1      856.83      816.52     23.69 o 
   5  13   1      295.65      296.13     19.73 o 
   6  13   1       10.59       -8.45      8.74 o 
   7  13   1      628.24      604.89     21.25 o 
   8  13   1       12.79        2.75     10.66 o 
   9  13   1      372.29      360.00     28.80 o 
  10  13   1        2.76      -20.70     13.80 o 
  11  13   1      231.50      250.98     26.18 o 
   1  14   1       27.53       10.46     12.58 o 
   2  14   1      158.51      163.92     18.14 o 
   3  14   1       80.09       45.69     13.66 o 
   4  14   1        1.33       -8.41     10.35 o 
   5  14   1      586.03      527.39     21.31 o 
   6  14   1      592.25      604.22     23.26 o 
   7  14   1       14.67       -7.99     10.06 o 
   8  14   1        6.12      -15.71     10.47 o 
   9  14   1      339.25      372.55     31.89 o 
  10  14   1       15.72       -6.66     13.68 o 
   1  15   1        2.46      -17.07     11.38 o 
   2  15   1      414.03      445.86     28.71 o 
   3  15   1        1.02      -12.24     10.63 o 
   4  15   1      322.84      368.79     25.73 o 
   5  15   1        1.10      -11.09     11.48 o 
   6  15   1      314.75      295.01     22.50 o 
   7  15   1      137.36      145.73     20.23 o 
   8  15   1      201.04      211.01     29.03 o 
   9  15   1      386.42      391.29     28.08 o 
   1  16   1       66.82       31.66     16.07 o 
   2  16   1      702.64      628.24     31.59 o 
   3  16   1        5.12      -17.58     11.72 o 
   4  16   1      440.03      452.85     29.40 o 
   5  16   1       47.56       40.52     15.53 o 
   6  16   1      265.81      297.99     25.85 o 
   7  16   1        0.74      -20.12     13.41 o 
   8  16   1      687.69      685.71     32.78 o 
   1  17   1      252.31      213.18     26.00 o 
   2  17   1       32.11        2.85     15.71 o 
   3  17   1       13.36       -7.38     14.31 o 
   4  17   1        8.72       -5.46     13.55 o 
   5  17   1      915.56      962.75     35.92 o 
   6  17   1        2.55      -14.78     14.56 o 
   7  17   1      136.39      152.91     28.66 o 
   1  18   1        5.74      -11.45     15.52 o 
   2  18   1      120.39      148.44     23.69 o 
   3  18   1        6.90      -17.45     15.21 o 
   4  18   1       98.01       52.62     20.12 o 
   0   0   2     1177.61     1305.90     28.04 o 
   1   0   2     3105.93     2763.61     33.08 o 
   2   0   2     7920.88     8589.83     69.13 o 
   3   0   2     9794.98    10471.94     83.13 o 
   4   0   2    11302.54    11430.38    117.74 o 
   5   0   2     1590.29     1633.09     29.06 o 
   6   0   2     2399.98     2474.38     40.20 o 
   7   0   2     3858.37     4142.66    146.01 o 
   8   0   2     2615.62     2612.49     54.87 o 
   9   0   2      179.89      196.56     37.18 o 
  10   0   2     1519.15     1558.73     40.78 o 
  11   0   2     1183.64     1203.69     32.36 o 
  12   0   2     4655.48     4725.59     94.87 o 
  13   0   2       17.33       32.74     17.77 o 
  14   0   2     1827.12     1812.18     59.32 o 
  15   0   2      144.82      176.73     33.28 o 
   0   1   2      207.83      273.71     13.68 o 
   1   1   2    22386.38    21760.72    333.21 o 
   2   1   2     9271.40     9355.68     74.95 o 
   3   1   2     5152.26     5690.02     51.76 o 
   4   1   2     4083.52     4011.55     33.20 o 
   5   1   2     3581.81     3493.94     29.20 o 
   6   1   2      347.15      357.55     15.18 o 
   7   1   2    17319.10    17178.75    135.23 o 
   8   1   2      868.54      891.31     18.59 o 
   9   1   2     3915.03     3925.54     47.96 o 
  10   1   2     1613.74     1771.88     30.48 o 
  11   1   2       33.73       31.12      9.36 o 
  12   1   2       67.10       75.48     21.99 o 
  13   1   2     2554.75     2517.00     56.59 o 
  14   1   2      176.39      149.59     18.44 o 
  15   1   2     1453.64     1522.97     42.64 o 
   0   2   2      895.47      774.35     24.00 o 
   1   2   2      290.89      250.30      8.73 o 
   2   2   2    33345.92    32174.39    374.77 o 
   3   2   2    28702.19    27844.26    175.74 o 
   4   2   2     5654.32     5445.68     39.48 o 
   5   2   2      876.84      861.75     19.07 o 
   6   2   2     6822.49     6982.48     51.59 o 
   7   2   2        6.16        6.80     10.23 o 
   8   2   2     1052.62     1060.56     19.14 o 
   9   2   2       82.03       83.76      9.04 o 
  10   2   2     5318.95     5365.94     79.71 o 
  11   2   2      219.56      224.02     17.11 o 
  12   2   2     2055.63     2014.41     38.21 o 
  13   2   2      545.42      561.50     26.26 o 
  14   2   2       87.03       83.08     16.17 o 
  15   2   2      316.31      430.84     33.28 o 
   0   3   2      412.25      505.31     27.71 o 
   1   3   2    11536.37    11556.04     88.83 o 
   2   3   2    12116.50    12508.52     96.88 o 
   3   3   2     1965.16     2020.47     20.77 o 
   4   3   2     2427.66     2241.77     21.78 o 
   5   3   2      708.88      550.82     10.12 o 
   6   3   2       85.98      122.34      6.36 o 
   7   3   2     7231.09     7126.00     55.62 o 
   8   3   2       82.94       69.40      6.82 o 
   9   3   2     3356.66     3424.95     39.03 o 
  10   3   2      541.09      547.43     17.81 o 
  11   3   2      772.70      777.88     23.29 o 
  12   3   2        0.31       -7.74     10.17 o 
  13   3   2      786.92      786.21     25.25 o 
  14   3   2      142.15      172.25     23.01 o 
  15   3   2     1492.99     1590.08     51.42 o 
   0   4   2     3197.54     3251.58     79.05 o 
   1   4   2     6626.75     6557.58     51.71 o 
   2   4   2     5521.10     5443.94     44.83 o 
   3   4   2      131.26      151.19      6.63 o 
   4   4   2    27826.54    27876.10    179.25 o 
   5   4   2     4860.41     5356.29     42.76 o 
   6   4   2     1117.84      953.87     13.30 o 
   7   4   2      365.71      327.09      9.72 o 
   8   4   2      921.19      903.09     19.28 o 
   9   4   2      141.17      126.62     12.96 o 
  10   4   2     2200.18     2174.61     34.08 o 
  11   4   2      118.50      139.71     18.36 o 
  12   4   2      972.71      961.56     32.42 o 
  13   4   2        4.95       -8.35     12.46 o 
  14   4   2      433.52      440.55     39.83 o 
  15   4   2        7.63      -10.71     19.46 o 
   0   5   2     2045.34     2089.17     40.29 o 
   1   5   2    28976.36    28774.35    194.24 o 
   2   5   2     8113.18     8374.43     65.16 o 
   3   5   2    17777.72    18140.51    130.58 o 
   4   5   2      143.23      157.55      8.59 o 
   5   5   2     8581.08     8730.06     67.39 o 
   6   5   2       48.73       76.54      6.76 o 
   7   5   2     4850.78     4539.27     41.30 o 
   8   5   2       27.96       23.43      6.94 o 
   9   5   2     1670.84     1725.21     32.59 o 
  10   5   2      183.44      180.31     13.78 o 
  11   5   2      298.41      321.88     20.96 o 
  12   5   2      255.46      250.64     22.40 o 
  13   5   2      123.83       74.78     19.78 o 
  14   5   2       61.10       37.31     19.28 o 
  15   5   2      167.44      130.27     29.58 o 
   0   6   2    14454.37    15331.29    137.73 o 
   1   6   2      151.12      243.03     11.55 o 
   2   6   2     9134.38     9054.15     70.82 o 
   3   6   2      870.61      920.73     14.35 o 
   4   6   2     9469.41     9579.99     72.27 o 
   5   6   2      120.80      137.04     10.66 o 
   6   6   2     2435.96     2365.90     28.61 o 
   7   6   2        3.82        2.72      5.28 o 
   8   6   2     1160.56     1106.87     22.56 o 
   9   6   2      403.09      406.35     17.92 o 
  10   6   2     1753.77     1779.47     34.10 o 
  11   6   2       92.09       76.33     15.67 o 
  12   6   2      638.63      637.03     33.35 o 
  13   6   2        7.31      -10.68     15.80 o 
  14   6   2      268.15      282.05     35.08 o 
   0   7   2     1573.57     1247.36     21.99 o 
   1   7   2     1555.04     1485.95     18.82 o 
   2   7   2     8027.92     8477.15     68.64 o 
   3   7   2     4377.51     4378.38     41.54 o 
   4   7   2     2818.60     2857.78     30.29 o 
   5   7   2     2194.21     2110.60     26.20 o 
   6   7   2     1166.29     1086.95     21.10 o 
   7   7   2     1114.09     1077.00     24.34 o 
   8   7   2       24.96       14.24      7.39 o 
   9   7   2      646.26      687.30     23.88 o 
  10   7   2        1.46       -4.03     10.42 o 
  11   7   2     1683.25     1609.64     42.60 o 
  12   7   2      232.41      237.07     26.79 o 
  13   7   2      773.51      776.37     37.11 o 
  14   7   2      187.93      153.43     25.16 o 
   0   8   2     3199.99     2906.79     53.00 o 
   1   8   2       63.16       30.59      5.10 o 
   2   8   2     6882.06     7180.77     79.82 o 
   3   8   2       48.15       44.67      7.42 o 
   4   8   2     3365.94     3256.46     38.44 o 
   5   8   2       95.64       92.97      9.12 o 
   6   8   2     4146.68     4062.72     46.67 o 
   7   8   2      403.70      405.73     17.31 o 
   8   8   2     1000.93      976.82     24.95 o 
   9   8   2        0.64       -7.54      9.67 o 
  10   8   2      662.66      643.28     24.45 o 
  11   8   2      203.90      236.65     22.59 o 
  12   8   2      733.29      711.99     36.63 o 
  13   8   2       16.44       -2.70     17.31 o 
  14   8   2      391.11      375.35     42.07 o 
   0   9   2       35.88       21.47      6.43 o 
   1   9   2     1434.48     1342.48     19.29 o 
   2   9   2       85.90       66.81      7.30 o 
   3   9   2     9797.06     9960.14     90.08 o 
   4   9   2     1912.55     2024.37     30.00 o 
   5   9   2     2716.77     2608.11     35.76 o 
   6   9   2      529.81      538.75     17.69 o 
   7   9   2      303.45      286.09     17.53 o 
   8   9   2       73.12       73.08     12.43 o 
   9   9   2     1637.76     1553.95     47.38 o 
  10   9   2       83.24       64.28     14.11 o 
  11   9   2     2767.23     2767.32     58.48 o 
  12   9   2      366.33      315.18     31.46 o 
  13   9   2      135.82      134.57     25.09 o 
   0  10   2     1758.55     1791.39     30.40 o 
   1  10   2     1833.06     1857.79     24.18 o 
   2  10   2      122.88      111.97      9.27 o 
   3  10   2     4169.33     4091.40     49.10 o 
   4  10   2      520.50      497.53     16.84 o 
   5  10   2       17.53        9.42      7.32 o 
   6  10   2      154.34      103.75     11.41 o 
   7  10   2       15.43        3.04      8.98 o 
   8  10   2     3007.80     2898.87     46.67 o 
   9  10   2       15.26       23.11     10.81 o 
  10  10   2     1791.56     1859.85     47.20 o 
  11  10   2        5.77       -5.92     13.28 o 
  12  10   2      649.55      739.13     38.73 o 
  13  10   2      180.21      183.35     26.84 o 
   0  11   2     2627.32     2677.54     71.67 o 
   1  11   2       12.26        5.44      6.28 o 
   2  11   2       31.04       33.95      8.07 o 
   3  11   2     4158.25     4179.58     51.29 o 
   4  11   2       24.00       13.98      8.32 o 
   5  11   2     3355.45     3381.38     44.44 o 
   6  11   2     1249.24     1177.15     25.75 o 
   7  11   2       17.94       14.46     10.21 o 
   8  11   2       43.50       50.43     12.44 o 
   9  11   2     2133.85     2102.89     41.28 o 
  10  11   2      333.28      294.28     25.45 o 
  11  11   2     1131.62     1124.00     38.84 o 
  12  11   2        1.15       -3.39     15.58 o 
   0  12   2     3056.93     3210.42     67.85 o 
   1  12   2     3738.38     3739.81     52.62 o 
   2  12   2     5030.63     5198.69     66.10 o 
   3  12   2       60.40       46.81      9.71 o 
   4  12   2      542.46      497.70     18.25 o 
   5  12   2      374.21      430.89     24.94 o 
   6  12   2     5647.49     5582.80     63.76 o 
   7  12   2       47.17       26.31     11.22 o 
   8  12   2     2372.47     2477.17     45.08 o 
   9  12   2      178.61      169.76     17.82 o 
  10  12   2      147.38      118.38     19.89 o 
  11  12   2      210.32      224.07     24.86 o 
  12  12   2      178.28      132.79     22.83 o 
   0  13   2       50.56       52.19     15.56 o 
   1  13   2      920.62      878.24     28.30 o 
   2  13   2       67.54       74.08     13.49 o 
   3  13   2     2418.02     2434.21     43.96 o 
   4  13   2       12.35        6.78     10.37 o 
   5  13   2     1550.42     1668.84     33.95 o 
   6  13   2        6.31        8.82      9.98 o 
   7  13   2     1040.14      977.00     28.02 o 
   8  13   2      247.17      210.01     18.72 o 
   9  13   2      539.07      553.07     27.62 o 
  10  13   2        0.28      -12.99     14.34 o 
  11  13   2     1307.42     1482.77     46.15 o 
   0  14   2     6757.15     6745.92    184.11 o 
   1  14   2      709.10      712.71     26.89 o 
   2  14   2      358.16      378.43     23.34 o 
   3  14   2     1207.69     1229.08     35.36 o 
   4  14   2        7.08      -10.87     10.74 o 
   5  14   2       16.98       20.52     12.05 o 
   6  14   2     1186.57     1196.87     39.70 o 
   7  14   2       55.69       42.63     12.55 o 
   8  14   2     2284.71     2405.07     46.51 o 
   9  14   2      125.02      105.73     16.48 o 
  10  14   2      114.53       91.53     19.11 o 
   0  15   2      148.58      229.59     33.94 o 
   1  15   2     2180.61     2145.91     48.29 o 
   2  15   2      107.66      129.66     17.92 o 
   3  15   2     1944.74     2063.75     48.03 o 
   4  15   2      709.87      717.02     31.74 o 
   5  15   2     1988.15     2132.10     74.88 o 
   6  15   2       15.18       10.26     13.72 o 
   7  15   2      608.39      650.26     30.62 o 
   8  15   2      231.39      317.85     37.26 o 
   9  15   2      305.91      277.42     24.44 o 
   0  16   2     2157.95     2383.05     86.94 o 
   1  16   2      806.39      795.62     35.72 o 
   2  16   2     1195.40     1271.71     38.65 o 
   3  16   2       14.24       -1.39     13.40 o 
   4  16   2      420.01      410.97     28.45 o 
   5  16   2       14.48        8.51     14.14 o 
   6  16   2     1399.88     1338.97     46.66 o 
   7  16   2       13.30       19.72     16.63 o 
   8  16   2      813.74      835.86     39.03 o 
   0  17   2      179.96      246.89     39.13 o 
   1  17   2       83.99       66.76     19.84 o 
   2  17   2      408.91      386.11     41.85 o 
   3  17   2      480.36      514.65     48.21 o 
   4  17   2       25.85       24.03     15.57 o 
   5  17   2      150.94      173.07     25.40 o 
   6  17   2      393.14      524.51     38.44 o 
   0  18   2      873.70      914.09     58.09 o 
   1  18   2       51.88       37.16     18.03 o 
   2  18   2      383.68      452.62     36.27 o 
   3  18   2        2.30      -19.36     16.09 o 
   4  18   2      153.48      124.10     21.60 o 
   1   1   3       92.94       70.13      8.62 o 
   2   1   3      832.01      867.78     16.01 o 
   3   1   3      143.49      163.60      6.94 o 
   4   1   3      581.75      510.15     10.05 o 
   5   1   3      600.15      610.44     10.71 o 
   6   1   3    14455.76    14953.66    133.14 o 
   7   1   3        6.45       -6.62      5.05 o 
   8   1   3     2403.08     2333.67     37.92 o 
   9   1   3      173.64      133.86     12.19 o 
  10   1   3     3495.36     3632.25     57.31 o 
  11   1   3      410.89      451.17     22.30 o 
  12   1   3      243.47      195.27     20.71 o 
  13   1   3        0.49      -15.77     10.90 o 
  14   1   3       16.91        3.83     13.30 o 
  15   1   3        7.49      -20.14     13.43 o 
   1   2   3     1204.70     1272.20     25.30 o 
   2   2   3      451.18      387.78     11.17 o 
   3   2   3     3778.21     4047.36     52.34 o 
   4   2   3       11.54        2.56      3.81 o 
   5   2   3     3022.18     3291.83     31.20 o 
   6   2   3        0.26       -5.16      9.96 o 
   7   2   3      634.31      649.17     16.57 o 
   8   2   3      179.52      203.86     12.07 o 
   9   2   3     1089.09     1109.68     23.39 o 
  10   2   3      579.83      558.98     18.39 o 
  11   2   3     3070.12     3225.78     46.61 o 
  12   2   3        0.20       -8.46     10.73 o 
  13   2   3      579.16      637.60     29.63 o 
  14   2   3        2.14      -18.04     12.03 o 
  15   2   3      205.55      166.71     22.43 o 
   1   3   3       48.70       58.94      7.95 o 
   2   3   3     2076.67     2621.82     33.02 o 
   3   3   3     1096.18     1185.59     18.69 o 
   4   3   3     1029.25     1200.64     18.95 o 
   5   3   3      908.73      945.96     21.14 o 
   6   3   3        3.73       -5.95      4.39 o 
   7   3   3      865.25      913.38     16.26 o 
   8   3   3      450.07      416.62     13.98 o 
   9   3   3       11.96       -4.44      6.70 o 
  10   3   3     1201.11     1182.42     25.83 o 
  11   3   3       61.10       39.12     10.66 o 
  12   3   3      270.69      228.07     19.48 o 
  13   3   3       95.85       57.07     18.69 o 
  14   3   3      528.75      566.80     33.54 o 
  15   3   3       16.00        1.35     15.21 o 
   1   4   3     4225.17     4272.34     46.89 o 
   2   4   3     3278.34     3447.67     52.07 o 
   3   4   3    18407.45    19432.69    155.79 o 
   4   4   3      240.39      227.37      9.34 o 
   5   4   3     1544.27     1622.64     25.88 o 
   6   4   3      689.27      628.49     12.43 o 
   7   4   3     2746.48     2860.99     33.37 o 
   8   4   3       14.03       -2.79      6.31 o 
   9   4   3     4507.21     4691.25     49.50 o 
  10   4   3      431.56      389.95     16.12 o 
  11   4   3       44.65       34.92     10.45 o 
  12   4   3        4.53       -9.10     10.81 o 
  13   4   3       39.32       35.09     17.51 o 
  14   4   3      109.48       66.98     21.45 o 
  15   4   3       18.38        3.83     22.57 o 
   1   5   3       14.71       11.01      4.29 o 
   2   5   3      229.85      135.09      8.86 o 
   3   5   3       24.68       12.88      4.83 o 
   4   5   3     3411.02     3613.33     44.48 o 
   5   5   3        0.15       -1.84      4.94 o 
   6   5   3     2620.38     2725.28     40.04 o 
   7   5   3       24.02       13.66      6.04 o 
   8   5   3       42.68       21.33      7.97 o 
   9   5   3      638.54      561.54     16.58 o 
  10   5   3       44.74       14.15      8.66 o 
  11   5   3       59.89       27.04     10.04 o 
  12   5   3       75.49       97.14     16.40 o 
  13   5   3      122.97       60.21     19.28 o 
  14   5   3       12.87       -3.55     19.51 o 
   1   6   3      708.43      639.38     13.15 o 
   2   6   3     4548.67     5037.11     46.18 o 
   3   6   3      116.79      148.33      8.39 o 
   4   6   3     1765.82     2048.05     26.49 o 
   5   6   3     8205.94     7984.12     68.93 o 
   6   6   3      271.11      259.09     11.06 o 
   7   6   3     1450.71     1393.56     38.49 o 
   8   6   3        2.79      -10.47      6.98 o 
   9   6   3        6.07       -4.42      8.12 o 
  10   6   3      272.39      220.45     15.50 o 
  11   6   3     1001.82      989.89     26.94 o 
  12   6   3      461.98      405.01     28.21 o 
  13   6   3      548.69      619.63     49.77 o 
  14   6   3       54.13       30.11     22.89 o 
   1   7   3      170.14      169.95     10.58 o 
   2   7   3     2831.18     2683.10     34.04 o 
   3   7   3     3002.79     3334.67     41.83 o 
   4   7   3       16.61        8.74      5.60 o 
   5   7   3     1190.58     1280.06     24.46 o 
   6   7   3       35.01       11.18      6.72 o 
   7   7   3      118.50       83.06     10.87 o 
   8   7   3      249.21      231.86     16.52 o 
   9   7   3      740.15      645.45     23.67 o 
  10   7   3      123.96      133.37     15.95 o 
  11   7   3        3.13       -8.20     10.25 o 
  12   7   3      454.10      591.28     38.29 o 
  13   7   3       75.48       45.21     19.33 o 
  14   7   3       32.30       32.24     19.90 o 
   1   8   3      624.32      552.94     12.52 o 
   2   8   3      255.06      226.03     10.56 o 
   3   8   3       69.46       73.57     12.49 o 
   4   8   3        8.92       -3.99      5.65 o 
   5   8   3      918.42      902.92     21.31 o 
   6   8   3      761.70      725.06     18.58 o 
   7   8   3      264.62      294.37     27.94 o 
   8   8   3        8.90       -3.25      8.63 o 
   9   8   3     3270.19     3285.71     54.71 o 
  10   8   3       17.38        8.33     11.35 o 
  11   8   3       49.56       31.16     15.56 o 
  12   8   3       52.09       38.95     16.73 o 
  13   8   3      167.66      133.04     24.65 o 
   1   9   3       55.27       43.79      6.58 o 
   2   9   3     4979.02     4907.43     45.79 o 
   3   9   3      128.99      112.31     11.32 o 
   4   9   3     1611.65     1604.74     28.89 o 
   5   9   3      509.16      489.78     17.05 o 
   6   9   3     2698.04     2801.05     41.64 o 
   7   9   3       72.48       56.13     11.30 o 
   8   9   3      386.74      448.43     21.34 o 
   9   9   3      785.14      793.50     27.08 o 
  10   9   3     2602.79     2584.47     50.59 o 
  11   9   3       19.91       17.06     14.80 o 
  12   9   3      153.21      120.79     23.51 o 
  13   9   3       63.48       22.78     19.80 o 
   1  10   3        0.05       -4.69      5.24 o 
   2  10   3      522.43      569.76     25.46 o 
   3  10   3      397.77      395.97     14.09 o 
   4  10   3        0.04      -10.63      7.09 o 
   5  10   3     2221.55     2338.10     37.95 o 
   6  10   3       95.94       67.58     11.32 o 
   7  10   3     1868.73     1810.64     41.06 o 
   8  10   3       27.27        2.57     10.11 o 
   9  10   3     1305.86     1235.74     39.15 o 
  10  10   3      391.60      455.95     27.26 o 
  11  10   3       18.83       -8.19     14.72 o 
  12  10   3        5.18      -16.99     14.42 o 
   1  11   3      173.50      175.44     12.85 o 
   2  11   3      113.20       91.41     10.80 o 
   3  11   3       59.95       36.90      9.44 o 
   4  11   3     1494.16     1571.71     30.80 o 
   5  11   3      219.94      230.91     20.17 o 
   6  11   3      478.54      452.44     31.86 o 
   7  11   3       85.54       43.71     13.00 o 
   8  11   3      182.77      125.58     15.62 o 
   9  11   3        1.43      -12.82     11.72 o 
  10  11   3      219.28      209.18     21.54 o 
  11  11   3        1.02      -12.01     14.80 o 
  12  11   3      469.16      433.16     32.56 o 
   1  12   3        5.60      -11.93      8.30 o 
   2  12   3      243.33      250.37     19.40 o 
   3  12   3      282.61      253.13     17.95 o 
   4  12   3      127.71      119.67     13.04 o 
   5  12   3      290.32      283.56     18.52 o 
   6  12   3        2.04       -4.06     10.40 o 
   7  12   3        1.93      -15.16     10.11 o 
   8  12   3       34.80        2.92     11.80 o 
   9  12   3       19.57      -17.17     11.45 o 
  10  12   3        7.13      -10.96     12.99 o 
  11  12   3        9.14      -11.74     15.13 o 
   1  13   3       62.67       50.30     14.00 o 
   2  13   3      961.38      941.56     27.08 o 
   3  13   3       24.59       34.94     11.77 o 
   4  13   3      202.30      182.05     17.07 o 
   5  13   3       23.14       -7.19     10.56 o 
   6  13   3        1.42      -14.53      9.69 o 
   7  13   3        7.98      -14.39     11.12 o 
   8  13   3      278.48      315.87     23.62 o 
   9  13   3        0.74      -20.27     13.51 o 
  10  13   3      513.85      556.28     36.23 o 
   1  14   3      631.72      580.24     29.69 o 
   2  14   3      280.66      306.74     23.07 o 
   3  14   3     1000.41      934.32     31.76 o 
   4  14   3       54.81       44.59     13.21 o 
   5  14   3      734.04      690.76     28.56 o 
   6  14   3       10.12      -13.81     12.21 o 
   7  14   3      394.87      406.48     43.79 o 
   8  14   3        0.10      -17.73     12.39 o 
   9  14   3       49.97       35.05     16.92 o 
   1  15   3       66.86       66.77     20.43 o 
   2  15   3     2202.70     2113.34     48.79 o 
   3  15   3        3.29       -8.78     12.32 o 
   4  15   3      232.61      246.02     23.48 o 
   5  15   3      192.57      173.79     20.83 o 
   6  15   3      797.20      773.99     57.42 o 
   7  15   3       10.62      -17.71     14.61 o 
   8  15   3      298.66      281.02     44.93 o 
   1  16   3       52.47       23.66     17.57 o 
   2  16   3       41.15       14.07     16.12 o 
   3  16   3       18.51        6.92     13.87 o 
   4  16   3        0.78      -18.03     12.02 o 
   5  16   3        8.42      -18.48     13.34 o 
   6  16   3        4.42      -14.88     16.04 o 
   7  16   3       65.00       78.52     24.34 o 
   1  17   3       11.45       -6.10     16.45 o 
   2  17   3       39.09       21.52     17.12 o 
   3  17   3       84.33       68.97     20.75 o 
   4  17   3       21.72        5.34     15.03 o 
   5  17   3        0.36       -0.63     15.77 o 
   1  18   3        2.89      -15.60     16.28 o 
   2  18   3       28.71       17.73     18.89 o 
   0   0   4       33.12        8.29      9.06 o 
   1   0   4      607.71      439.90     15.11 o 
   2   0   4      148.51       66.23      9.77 o 
   3   0   4       94.39       93.69     10.53 o 
   4   0   4       14.04       -0.46      5.99 o 
   5   0   4       20.61       72.63     11.68 o 
   6   0   4     3321.69     3452.05     84.99 o 
   7   0   4     3756.53     4035.12    204.98 o 
   8   0   4    17359.05    17250.47    222.49 o 
   9   0   4     1716.31     1856.23     60.69 o 
  10   0   4      379.47      469.03     44.33 o 
  11   0   4     1424.87     1445.87     61.84 o 
  12   0   4     2212.72     2227.50     65.33 o 
  13   0   4        0.29       27.35     18.98 o 
  14   0   4     1447.62     1407.67     56.10 o 
   0   1   4    11623.20    11258.36    138.54 o 
   1   1   4     2482.79     2314.17     39.27 o 
   2   1   4     2152.18     2240.76     38.97 o 
   3   1   4     2103.09     1931.80     28.92 o 
   4   1   4      193.74      139.32     13.39 o 
   5   1   4     9645.14     9727.16     91.92 o 
   6   1   4     1748.80     1894.74     57.33 o 
   7   1   4     6973.57     7100.15    122.01 o 
   8   1   4     1496.32     1554.90    100.26 o 
   9   1   4     1609.10     1664.82     35.04 o 
  10   1   4      280.98      350.12     23.49 o 
  11   1   4     2100.48     1997.37     41.84 o 
  12   1   4       21.03       25.74     12.28 o 
  13   1   4     2057.93     2068.04     51.05 o 
  14   1   4      103.68      145.04     19.35 o 
   0   2   4    10940.96    10812.97    173.91 o 
   1   2   4      803.87      749.39     21.53 o 
   2   2   4    15059.28    14912.41    160.94 o 
   3   2   4    10500.49    10872.62    139.64 o 
   4   2   4      180.01      113.75      8.69 o 
   5   2   4     6899.20     6905.21     85.75 o 
   6   2   4    10323.59    10308.35    122.66 o 
   7   2   4       48.30      116.40     40.70 o 
   8   2   4     5530.09     5473.29     67.65 o 
   9   2   4       61.29       71.87     12.73 o 
  10   2   4     1277.58     1336.94     32.75 o 
  11   2   4        4.17        3.71     10.26 o 
  12   2   4      619.74      640.72     23.70 o 
  13   2   4       81.33      107.17     19.52 o 
  14   2   4      322.02      361.22     42.07 o 
   0   3   4      399.35      340.45     23.88 o 
   1   3   4      293.23      279.74     14.12 o 
   2   3   4     1299.93     1481.74     34.23 o 
   3   3   4    10356.40    10900.05    132.51 o 
   4   3   4     4293.48     4208.88     52.64 o 
   5   3   4       13.04       61.92     24.80 o 
   6   3   4     2030.97     2115.01     55.58 o 
   7   3   4     2200.88     2175.59     52.66 o 
   8   3   4      296.32      332.18     28.99 o 
   9   3   4     1160.41     1127.24     23.03 o 
  10   3   4      245.16      238.63     20.15 o 
  11   3   4     2826.57     2665.26     45.59 o 
  12   3   4       47.54       44.86     12.74 o 
  13   3   4     1399.52     1478.86     48.86 o 
  14   3   4      828.16      921.53     40.92 o 
   0   4   4     7902.67     8197.06    142.43 o 
   1   4   4      497.73      405.19     16.94 o 
   2   4   4     2441.60     2399.32     54.70 o 
   3   4   4       15.07       25.84      6.89 o 
   4   4   4     1790.65     1790.39     36.71 o 
   5   4   4      350.93      376.37     13.36 o 
   6   4   4      152.30      124.22     11.02 o 
   7   4   4       38.81       28.37     10.50 o 
   8   4   4     2016.05     1869.40     30.71 o 
   9   4   4       36.94       42.69      9.23 o 
  10   4   4     1202.48     1198.47     24.87 o 
  11   4   4      809.90      834.60     25.54 o 
  12   4   4      438.19      476.22     26.73 o 
  13   4   4       47.02       36.85     18.48 o 
  14   4   4      726.60      694.22     40.41 o 
   0   5   4    10908.74    11228.77    144.52 o 
   1   5   4    12190.58    12242.86    131.07 o 
   2   5   4      370.20      297.06     13.36 o 
   3   5   4    11068.36    11054.62    136.48 o 
   4   5   4     2358.73     2558.26     51.23 o 
   5   5   4     7394.57     7531.54    108.27 o 
   6   5   4      109.99       86.33     10.93 o 
   7   5   4      896.90      869.30     26.87 o 
   8   5   4      491.59      519.36     25.84 o 
   9   5   4       60.40       45.51      9.81 o 
  10   5   4       11.60      -10.14      7.42 o 
  11   5   4      323.31      306.68     20.21 o 
  12   5   4       10.88       -0.73     12.41 o 
  13   5   4      223.44      268.80     29.64 o 
  14   5   4       63.42       68.83     26.84 o 
   0   6   4     3571.24     3479.89     62.02 o 
   1   6   4      179.78      208.15     11.17 o 
   2   6   4    10071.50    10090.07    118.81 o 
   3   6   4      769.83      843.00     19.27 o 
   4   6   4     6625.21     6971.79    116.69 o 
   5   6   4       65.66       44.56      7.34 o 
   6   6   4     1679.36     1717.62     35.70 o 
   7   6   4        4.98       -3.75      8.16 o 
   8   6   4      813.78      839.31     31.04 o 
   9   6   4       28.32       23.73     14.03 o 
  10   6   4       64.92       35.44     11.25 o 
  11   6   4      360.55      351.28     19.77 o 
  12   6   4      195.96      197.81     38.60 o 
  13   6   4       90.62       36.75     20.51 o 
  14   6   4      305.38      342.76     49.73 o 
   0   7   4     4367.27     4467.11     72.28 o 
   1   7   4     2089.99     2100.90     29.85 o 
   2   7   4      324.37      274.52     11.10 o 
   3   7   4     3695.62     3786.27     63.85 o 
   4   7   4      162.66      175.06     10.52 o 
   5   7   4     1543.01     1589.44     37.51 o 
   6   7   4      307.85      354.37     21.34 o 
   7   7   4      449.52      468.48     20.34 o 
   8   7   4       16.56        6.41     11.37 o 
   9   7   4      480.68      471.74     26.63 o 
  10   7   4     1132.37     1042.96     34.65 o 
  11   7   4      760.62      775.10     29.59 o 
  12   7   4      143.01      136.52     23.08 o 
  13   7   4      405.46      429.49     32.41 o 
   0   8   4     8894.67     9025.21    178.55 o 
   1   8   4     1176.76     1224.34     22.93 o 
   2   8   4     6216.34     6337.64     90.47 o 
   3   8   4      857.14      877.52     20.90 o 
   4   8   4     4213.70     4304.14    101.78 o 
   5   8   4       62.79       52.85     10.37 o 
   6   8   4     2527.52     2498.56     46.78 o 
   7   8   4      662.95      589.32     22.08 o 
   8   8   4      171.34      199.51     20.03 o 
   9   8   4      159.40      131.58     17.64 o 
  10   8   4     1420.16     1341.61     40.04 o 
  11   8   4       59.88       57.09     17.35 o 
  12   8   4      631.94      660.68     35.79 o 
  13   8   4       32.22       -4.27     16.58 o 
   0   9   4      152.42      181.64     22.76 o 
   1   9   4     6140.36     6482.15     94.88 o 
   2   9   4     1086.83     1115.13     32.74 o 
   3   9   4     7872.76     7948.64    162.21 o 
   4   9   4     3979.89     4088.57     79.66 o 
   5   9   4     1930.93     2062.04     58.62 o 
   6   9   4      271.18      213.97     17.08 o 
   7   9   4     1881.21     1986.08     56.92 o 
   8   9   4      117.46      117.91     16.72 o 
   9   9   4     1887.95     1847.04     53.00 o 
  10   9   4      104.50      138.19     20.65 o 
  11   9   4      976.54      907.94     35.33 o 
  12   9   4       14.70      -22.62     15.08 o 
   0  10   4       67.61       61.35     12.40 o 
   1  10   4       63.79       57.74      9.78 o 
   2  10   4      168.75      184.82     12.92 o 
   3  10   4     1368.53     1356.32     27.77 o 
   4  10   4     4614.41     4867.90     91.06 o 
   5  10   4       49.33       45.72     10.56 o 
   6  10   4      404.24      386.41     23.57 o 
   7  10   4      679.75      673.04     24.76 o 
   8  10   4     1158.23     1175.50     36.23 o 
   9  10   4        0.84       12.77     14.62 o 
  10  10   4     2770.95     2659.89     59.12 o 
  11  10   4       27.48       13.88     15.81 o 
  12  10   4      640.18      699.24     42.47 o 
   0  11   4      479.01      483.54     27.97 o 
   1  11   4      342.71      395.65     21.75 o 
   2  11   4      436.59      395.24     17.94 o 
   3  11   4       19.91       -4.10      8.12 o 
   4  11   4       70.12       68.45     11.49 o 
   5  11   4     2464.85     2590.03     57.86 o 
   6  11   4       30.18       19.48     10.69 o 
   7  11   4      804.19      771.14     27.05 o 
   8  11   4       16.14       23.50     13.68 o 
   9  11   4     2985.66     2669.61     61.84 o 
  10  11   4      276.73      302.29     26.94 o 
  11  11   4      433.78      517.15     34.32 o 
   0  12   4      119.04      102.43     22.95 o 
   1  12   4     4263.88     4302.35     83.07 o 
   2  12   4     2227.08     2389.84     48.31 o 
   3  12   4       62.37       46.83     11.94 o 
   4  12   4     1817.30     1902.07     48.47 o 
   5  12   4       97.91      115.97     14.00 o 
   6  12   4     2901.77     2804.15     51.38 o 
   7  12   4      476.51      511.81     29.24 o 
   8  12   4      755.08      762.34     30.97 o 
   9  12   4      172.68      181.78     22.64 o 
  10  12   4      776.29      782.42     34.77 o 
   0  13   4     1047.63     1033.88     87.09 o 
   1  13   4      756.54      814.07     34.28 o 
   2  13   4      234.13      309.80     20.68 o 
   3  13   4       96.95       57.67     13.33 o 
   4  13   4      283.63      303.07     23.07 o 
   5  13   4      641.38      619.37     27.39 o 
   6  13   4       23.37       14.73     13.94 o 
   7  13   4     1311.76     1279.39     35.90 o 
   8  13   4       26.28       21.03     14.24 o 
   9  13   4     1421.92     1423.46     43.85 o 
  10  13   4      108.67      140.47     22.70 o 
   0  14   4      970.49      929.20     53.34 o 
   1  14   4      187.66      197.52     24.29 o 
   2  14   4      118.78       91.65     20.14 o 
   3  14   4      252.25      281.37     23.71 o 
   4  14   4      232.07      270.43     24.81 o 
   5  14   4       15.56        0.49     14.28 o 
   6  14   4      432.59      444.09     29.98 o 
   7  14   4      146.20      186.83     22.56 o 
   8  14   4      232.55      220.43     27.53 o 
   9  14   4       33.04       39.10     17.86 o 
   0  15   4      181.42      196.53     56.80 o 
   1  15   4     2875.63     3024.23     71.50 o 
   2  15   4      480.32      579.04     38.72 o 
   3  15   4       88.59       81.97     24.17 o 
   4  15   4      858.66      860.86     32.91 o 
   5  15   4      418.20      380.68     31.32 o 
   6  15   4        0.37       -2.60     15.20 o 
   7  15   4      648.74      710.29     36.54 o 
   0  16   4     2205.66     2308.96    194.57 o 
   1  16   4     1114.53     1135.86     44.93 o 
   2  16   4     1596.66     1691.83     61.01 o 
   3  16   4        5.99       -4.95     16.57 o 
   4  16   4     1397.35     1515.90     69.55 o 
   5  16   4        2.76      -13.39     15.71 o 
   6  16   4      502.10      566.71     37.14 o 
   0  17   4       27.63       51.50     28.49 o 
   1  17   4      765.01      760.56     38.48 o 
   2  17   4       41.23       34.46     19.68 o 
   3  17   4      299.29      246.49     29.17 o 
   4  17   4       38.92       59.12     21.08 o 
   1   1   5       17.25       13.67      6.07 o 
   2   1   5     1253.89     1478.06     27.03 o 
   3   1   5     3109.46     3257.94     38.93 o 
   4   1   5      267.19      300.38     11.16 o 
   5   1   5      702.72      661.10     14.06 o 
   6   1   5      488.22      477.30     19.76 o 
   7   1   5      301.93      279.39     19.98 o 
   8   1   5      384.56      363.00     20.68 o 
   9   1   5      260.06      253.17     18.76 o 
  10   1   5       37.32       13.11     11.01 o 
  11   1   5      245.05      215.68     19.28 o 
  12   1   5      178.65      173.33     19.65 o 
  13   1   5      392.97      392.10     25.52 o 
  14   1   5       21.81      -23.35     15.56 o 
   1   2   5        6.50        0.54      8.06 o 
   2   2   5        5.68       -1.48      7.70 o 
   3   2   5       40.07       46.62      8.33 o 
   4   2   5      365.99      321.61     12.79 o 
   5   2   5      196.31      207.52     11.85 o 
   6   2   5       11.69        4.85      7.76 o 
   7   2   5      238.35      189.67     16.52 o 
   8   2   5     3306.60     3412.49     65.83 o 
   9   2   5      206.37      212.90     18.05 o 
  10   2   5      129.05      110.74     15.38 o 
  11   2   5        1.33      -15.80     10.53 o 
  12   2   5      277.78      330.94     22.07 o 
  13   2   5      208.10      202.41     20.19 o 
  14   2   5        4.43        9.57     17.68 o 
   1   3   5      498.49      515.04     20.72 o 
   2   3   5     1096.92     1055.77     25.92 o 
   3   3   5       63.98       40.23      9.56 o 
   4   3   5        7.42       10.09      5.69 o 
   5   3   5     1086.37     1044.86     19.97 o 
   6   3   5      934.81      893.38     23.82 o 
   7   3   5     2355.57     2264.72     61.79 o 
   8   3   5     4342.79     4587.00    110.67 o 
   9   3   5      324.34      379.88     22.20 o 
  10   3   5       58.62       40.61     11.52 o 
  11   3   5      505.02      509.11     23.35 o 
  12   3   5       69.34       56.05     15.22 o 
  13   3   5      254.57      256.72     26.00 o 
  14   3   5        0.03      -19.68     17.03 o 
   1   4   5      715.80      667.40     23.54 o 
   2   4   5      166.39      162.09     13.79 o 
   3   4   5      401.43      329.47     15.76 o 
   4   4   5        1.77        4.29      5.74 o 
   5   4   5       53.77       52.14      9.19 o 
   6   4   5      232.74      183.32     12.82 o 
   7   4   5      280.62      357.22     19.09 o 
   8   4   5     3521.84     3576.16     70.79 o 
   9   4   5      516.04      536.42     21.43 o 
  10   4   5        8.79      -12.74      8.49 o 
  11   4   5        3.66      -11.10     11.39 o 
  12   4   5        0.42       -6.52     12.49 o 
  13   4   5        1.24       -6.89     14.64 o 
   1   5   5       28.04       19.23      9.25 o 
   2   5   5     2332.67     2268.03     42.32 o 
   3   5   5      217.01      201.26     15.00 o 
   4   5   5        0.95       -0.91      6.14 o 
   5   5   5      292.72      284.61     19.79 o 
   6   5   5     3885.42     3813.85     56.45 o 
   7   5   5       60.46       87.21     17.44 o 
   8   5   5      303.85      312.20     23.70 o 
   9   5   5      520.45      454.59     24.76 o 
  10   5   5       86.92       48.42     13.03 o 
  11   5   5      125.12      106.10     16.77 o 
  12   5   5      328.03      367.67     26.08 o 
  13   5   5       54.53       14.40     16.76 o 
   1   6   5      919.15      885.17     19.33 o 
   2   6   5      114.12       89.96     16.28 o 
   3   6   5       24.75        7.55      6.89 o 
   4   6   5     1591.34     1514.49     33.93 o 
   5   6   5      675.52      642.47     18.60 o 
   6   6   5      679.41      687.01     21.93 o 
   7   6   5       75.90       29.21     12.45 o 
   8   6   5      513.69      456.97     25.87 o 
   9   6   5       86.52       92.38     14.47 o 
  10   6   5      386.43      320.36     22.73 o 
  11   6   5        0.27       -9.01     11.78 o 
  12   6   5      681.49      710.71     29.61 o 
  13   6   5      265.41      327.40     33.62 o 
   1   7   5      333.96      354.88     16.33 o 
   2   7   5      256.91      201.39     17.49 o 
   3   7   5      310.81      273.90     19.20 o 
   4   7   5      705.39      729.56     19.49 o 
   5   7   5       15.12       12.61      9.20 o 
   6   7   5     1007.08      894.18     25.99 o 
   7   7   5      117.48       63.64     14.35 o 
   8   7   5       84.92       72.28     15.04 o 
   9   7   5      116.41       70.75     17.03 o 
  10   7   5       29.53      -10.47     11.72 o 
  11   7   5      106.38       62.44     16.10 o 
  12   7   5     1055.45     1067.08     34.83 o 
  13   7   5      141.89      182.08     29.01 o 
   1   8   5     1852.67     1853.58     34.36 o 
   2   8   5        0.12        5.60      8.10 o 
   3   8   5       51.42       26.91      9.05 o 
   4   8   5     1162.36     1181.91     42.99 o 
   5   8   5       51.49       61.98     11.40 o 
   6   8   5      696.65      615.24     22.57 o 
   7   8   5      222.20      247.69     21.54 o 
   8   8   5      843.21      836.91     30.90 o 
   9   8   5      431.84      471.82     29.61 o 
  10   8   5       25.21       15.42     16.43 o 
  11   8   5      386.51      407.60     27.72 o 
  12   8   5      885.40      796.52     31.14 o 
   1   9   5      345.11      362.02     22.06 o 
   2   9   5     1333.06     1393.71     34.50 o 
   3   9   5      125.81      102.94     12.15 o 
   4   9   5       68.43       52.09     10.94 o 
   5   9   5        9.24       -4.69      9.26 o 
   6   9   5      265.45      196.35     18.18 o 
   7   9   5      784.96      724.46     33.45 o 
   8   9   5      572.66      591.37     28.79 o 
   9   9   5      135.14      115.97     19.17 o 
  10   9   5       20.80        7.72     14.53 o 
  11   9   5      110.39       79.67     22.21 o 
  12   9   5       10.53      -21.93     14.62 o 
   1  10   5      904.19      859.54     25.53 o 
   2  10   5      846.29      846.89     22.97 o 
   3  10   5        0.11       -4.13      8.20 o 
   4  10   5      121.26       96.28     12.63 o 
   5  10   5      494.65      488.20     21.94 o 
   6  10   5       85.15       64.08     13.67 o 
   7  10   5      185.67      113.21     17.54 o 
   8  10   5        3.26      -13.06     12.62 o 
   9  10   5      100.99       58.73     17.48 o 
  10  10   5      386.01      401.64     30.22 o 
  11  10   5       40.16       18.75     17.75 o 
   1  11   5      249.79      244.02     20.80 o 
   2  11   5      213.09      191.22     15.56 o 
   3  11   5       64.71       61.91     10.41 o 
   4  11   5        1.21      -12.77      8.51 o 
   5  11   5      336.90      356.42     22.64 o 
   6  11   5        0.31      -10.16     10.58 o 
   7  11   5      784.92      743.47     30.13 o 
   8  11   5       20.01       -7.64     13.22 o 
   9  11   5      280.95      238.71     25.05 o 
  10  11   5       11.50       -6.93     15.46 o 
   1  12   5        0.73      -14.19      9.46 o 
   2  12   5        3.77      -13.63     11.59 o 
   3  12   5        5.67      -14.81      9.87 o 
   4  12   5      128.41       97.89     15.42 o 
   5  12   5      557.33      562.68     24.62 o 
   6  12   5       56.05       28.77     13.28 o 
   7  12   5        5.49      -11.64     12.66 o 
   8  12   5        2.77       -6.98     14.46 o 
   9  12   5        2.69      -21.22     14.15 o 
  10  12   5        1.35      -11.45     15.61 o 
   1  13   5        6.19      -14.09     11.68 o 
   2  13   5        0.28      -17.76     12.00 o 
   3  13   5       14.37      -14.55     12.60 o 
   4  13   5      422.78      417.16     25.25 o 
   5  13   5      253.71      270.30     54.66 o 
   6  13   5       42.90        5.18     14.77 o 
   7  13   5      512.48      593.91     32.72 o 
   8  13   5        0.09      -16.42     14.21 o 
   9  13   5      291.88      244.52     26.50 o 
   1  14   5      144.81      134.23     23.46 o 
   2  14   5      105.25       79.35     22.00 o 
   3  14   5        7.40       -9.52     13.19 o 
   4  14   5       38.57       15.57     16.76 o 
   5  14   5       82.21       64.11     17.84 o 
   6  14   5      246.45      239.53     26.37 o 
   7  14   5       42.35       20.81     17.20 o 
   8  14   5        0.58      -22.14     17.52 o 
   1  15   5      234.77      233.97     48.30 o 
   2  15   5      179.67      166.83     26.30 o 
   3  15   5      125.85       96.17     23.18 o 
   4  15   5      142.55      126.05     28.47 o 
   5  15   5      230.72      141.85     30.58 o 
   6  15   5        2.98       -6.57     14.70 o 
   1  16   5      501.18      545.88     38.14 o 
   2  16   5      230.12      204.96     35.93 o 
   3  16   5        4.76       -6.67     17.36 o 
   4  16   5      136.93       87.75     27.59 o 
   0   0   6    46151.04    47847.23    952.92 o 
   1   0   6      346.28      284.41     45.91 o 
   2   0   6     8494.66     8614.23    161.05 o 
   3   0   6     1227.06     1218.51     48.06 o 
   4   0   6     5921.45     5672.55     95.62 o 
   5   0   6        3.06      -11.21     22.68 o 
   6   0   6     2917.47     2892.87     82.60 o 
   7   0   6     1735.18     1783.85     77.28 o 
   8   0   6      774.07      863.56     41.10 o 
   9   0   6      242.37      206.33     34.42 o 
  10   0   6       17.29       11.67     16.20 o 
  11   0   6        1.89      -16.56     16.58 o 
  12   0   6      337.88      479.50     56.23 o 
  13   0   6      214.84      269.11     36.04 o 
   0   1   6     2005.20     2090.07     50.85 o 
   1   1   6     6150.24     6334.80     85.98 o 
   2   1   6      689.75      707.38     20.34 o 
   3   1   6     3726.56     3862.97     46.81 o 
   4   1   6     1330.69     1319.46     35.20 o 
   5   1   6      134.15      150.40     17.45 o 
   6   1   6      146.34      245.61     28.99 o 
   7   1   6     1312.91     1252.82     43.86 o 
   8   1   6       94.96      128.34     16.66 o 
   9   1   6      485.56      489.38     25.44 o 
  10   1   6      439.26      539.60     26.37 o 
  11   1   6      369.42      446.18     27.17 o 
  12   1   6      644.63      635.74     31.22 o 
  13   1   6      170.97      161.85     22.14 o 
   0   2   6      228.81      174.79     21.04 o 
   1   2   6     2062.48     1901.52     37.11 o 
   2   2   6      940.71      911.28     22.85 o 
   3   2   6        5.79       -8.37      6.83 o 
   4   2   6      339.66      298.74     20.16 o 
   5   2   6      326.60      288.75     19.37 o 
   6   2   6     2682.52     2760.89     83.00 o 
   7   2   6     3077.28     3265.99     83.00 o 
   8   2   6      352.48      401.13     29.29 o 
   9   2   6      149.84       94.00     22.37 o 
  10   2   6       52.33       34.77     13.51 o 
  11   2   6       93.06       72.30     15.61 o 
  12   2   6      906.69      909.32     30.21 o 
  13   2   6      138.93      127.46     19.75 o 
   0   3   6       15.36       15.90     15.32 o 
   1   3   6     6635.84     6480.48    106.49 o 
   2   3   6      632.30      654.25     22.94 o 
   3   3   6     7028.46     7095.58    110.04 o 
   4   3   6      598.91      521.76     18.21 o 
   5   3   6     4000.64     4019.14     70.07 o 
   6   3   6     1559.97     1427.09     39.52 o 
   7   3   6     3444.46     3377.10     62.91 o 
   8   3   6      103.65       75.31     13.50 o 
   9   3   6     1179.46     1236.11     36.72 o 
  10   3   6       97.78      122.79     19.03 o 
  11   3   6      217.36      265.12     25.04 o 
  12   3   6      318.55      283.72     24.65 o 
  13   3   6       12.55       -5.44     14.30 o 
   0   4   6     3566.34     3477.21     89.15 o 
   1   4   6     1033.44     1040.08     32.26 o 
   2   4   6     4270.88     4277.33     63.56 o 
   3   4   6      158.29      140.47     14.56 o 
   4   4   6     4024.25     3999.23     87.18 o 
   5   4   6      216.98      235.93     17.74 o 
   6   4   6     3554.50     3646.30     81.42 o 
   7   4   6     2202.80     2193.39     41.81 o 
   8   4   6     2652.53     2684.15     83.32 o 
   9   4   6       65.35       86.80     14.63 o 
  10   4   6      780.02      762.39     31.19 o 
  11   4   6       76.13       51.64     17.28 o 
  12   4   6      872.03      910.66     36.89 o 
  13   4   6      267.07      320.25     29.78 o 
   0   5   6      824.46      774.45     40.12 o 
   1   5   6       99.39       91.87     14.95 o 
   2   5   6     1498.76     1503.09     35.01 o 
   3   5   6       26.95       19.07      9.78 o 
   4   5   6     2138.16     2131.49     37.60 o 
   5   5   6      591.18      585.44     20.53 o 
   6   5   6       55.42       32.44     15.13 o 
   7   5   6      486.08      460.14     22.34 o 
   8   5   6      199.75      189.21     17.76 o 
   9   5   6     4041.78     3892.66     70.10 o 
  10   5   6       46.51       43.96     14.22 o 
  11   5   6     1879.98     1882.47     80.98 o 
  12   5   6      109.52      102.62     21.25 o 
   0   6   6       45.28       32.91     18.23 o 
   1   6   6     2103.41     2059.37     42.20 o 
   2   6   6     1157.41     1154.72     50.55 o 
   3   6   6      379.46      355.70     30.74 o 
   4   6   6     1262.06     1153.34     25.34 o 
   5   6   6      246.20      237.55     15.57 o 
   6   6   6     1604.24     1605.97     39.83 o 
   7   6   6       39.53       18.43     13.55 o 
   8   6   6     1528.14     1340.84     41.92 o 
   9   6   6      592.85      564.91     26.52 o 
  10   6   6     1943.34     1882.89     51.19 o 
  11   6   6      179.44      165.83     20.14 o 
  12   6   6     1756.89     1678.39     49.80 o 
   0   7   6      338.65      330.59     39.34 o 
   1   7   6     3474.37     3326.36     71.64 o 
   2   7   6     1019.31      945.85     25.47 o 
   3   7   6     3305.79     3278.67     77.88 o 
   4   7   6       25.88       26.00      9.92 o 
   5   7   6     3931.16     3773.63     83.69 o 
   6   7   6      106.09       77.94     15.08 o 
   7   7   6     1799.85     1921.41     71.06 o 
   8   7   6        6.06        1.29     14.56 o 
   9   7   6     1817.49     1677.33     42.99 o 
  10   7   6      370.89      358.71     25.56 o 
  11   7   6     1093.42     1089.12     35.26 o 
  12   7   6       87.97       78.81     18.47 o 
   0   8   6      317.43      289.13     44.48 o 
   1   8   6      607.10      626.43     21.28 o 
   2   8   6      489.41      479.31     20.00 o 
   3   8   6     1487.91     1464.29     35.23 o 
   4   8   6      711.13      639.17     25.28 o 
   5   8   6      172.52      139.38     15.48 o 
   6   8   6      596.63      523.05     24.71 o 
   7   8   6        2.40        2.21     11.66 o 
   8   8   6      898.45      884.08     32.87 o 
   9   8   6       52.24       31.17     18.35 o 
  10   8   6     1769.45     1644.70     42.27 o 
  11   8   6      175.57      167.40     20.66 o 
   0   9   6     1323.36     1354.55     86.21 o 
   1   9   6        5.65      -13.49      8.99 o 
   2   9   6      198.01      181.07     16.01 o 
   3   9   6      210.58      195.66     16.53 o 
   4   9   6      178.07      166.19     18.33 o 
   5   9   6      773.69      699.56     25.15 o 
   6   9   6      230.67      249.13     22.17 o 
   7   9   6      399.93      377.75     28.74 o 
   8   9   6      221.32      180.67     21.48 o 
   9   9   6      292.14      235.01     24.57 o 
  10   9   6       39.04       12.68     17.49 o 
  11   9   6      550.14      702.15     42.07 o 
   0  10   6     4775.38     4858.17    164.97 o 
   1  10   6        1.72       -2.61     10.39 o 
   2  10   6     3103.47     3151.98    123.11 o 
   3  10   6        6.47       11.27     10.88 o 
   4  10   6     4873.92     4851.60    130.42 o 
   5  10   6      214.97      175.20     20.84 o 
   6  10   6      528.66      539.04     27.14 o 
   7  10   6        0.40        4.17     13.10 o 
   8  10   6      355.36      385.67     28.80 o 
   9  10   6      107.78       97.72     18.99 o 
  10  10   6      410.78      468.92     57.78 o 
   0  11   6      274.84      370.21     38.88 o 
   1  11   6     3886.04     3991.27     79.72 o 
   2  11   6        1.52       -0.07     11.26 o 
   3  11   6     2234.83     2273.53     90.69 o 
   4  11   6      170.33      181.29     20.12 o 
   5  11   6      970.50      983.74     39.12 o 
   6  11   6      199.48      209.32     19.92 o 
   7  11   6      360.61      456.85     35.81 o 
   8  11   6      374.11      402.46     32.30 o 
   9  11   6      163.01      150.10     22.60 o 
   0  12   6     1056.68     1031.82     47.89 o 
   1  12   6       29.35       21.90     12.16 o 
   2  12   6      599.77      578.87     27.92 o 
   3  12   6      419.73      480.94     29.11 o 
   4  12   6      150.76      130.56     20.15 o 
   5  12   6      854.14      769.54     53.13 o 
   6  12   6        3.19       -8.61     11.64 o 
   7  12   6      103.92       83.60     18.63 o 
   8  12   6      149.80      140.44     21.95 o 
   0  13   6     1790.51     2017.38    158.68 o 
   1  13   6     2579.52     2735.65     61.06 o 
   2  13   6      273.85      315.42     34.81 o 
   3  13   6     1229.81     1268.57     56.22 o 
   4  13   6        7.60       -3.91     15.06 o 
   5  13   6      939.59      893.60     34.42 o 
   6  13   6      358.65      425.42     30.58 o 
   7  13   6      930.59      922.72     40.59 o 
   0  14   6     3679.56     4029.89    244.28 o 
   1  14   6       23.09       26.71     18.65 o 
   2  14   6     1824.54     2026.43    103.47 o 
   3  14   6      657.15      764.67     33.11 o 
   4  14   6     2422.00     2695.60     80.43 o 
   5  14   6      104.17       88.97     21.93 o 
   6  14   6     1274.94     1326.94     53.53 o 
   0  15   6      788.07      893.16     59.45 o 
   1  15   6      184.87      184.46     26.71 o 
   2  15   6        0.66      -22.54     15.03 o 
   3  15   6       26.08       -1.97     20.08 o 
   4  15   6      129.18       71.81     25.80 o 
   1   1   7      144.89      146.27     17.74 o 
   2   1   7      256.88      285.29     22.87 o 
   3   1   7      379.15      421.68     24.31 o 
   4   1   7     1236.30     1277.83     34.15 o 
   5   1   7      194.99      198.37     20.88 o 
   6   1   7     1082.73     1066.73     36.77 o 
   7   1   7       63.63       57.84     15.93 o 
   8   1   7      614.34      623.56     30.36 o 
   9   1   7       37.86        6.08     15.47 o 
  10   1   7      571.16      569.79     34.80 o 
  11   1   7      196.62      193.76     23.71 o 
  12   1   7       77.66       70.86     21.15 o 
   1   2   7      348.13      409.24     20.28 o 
   2   2   7       18.53       30.06      9.38 o 
   3   2   7      154.26      176.98     15.56 o 
   4   2   7      727.42      723.84     33.40 o 
   5   2   7      890.17      844.97     32.19 o 
   6   2   7      468.40      485.79     27.95 o 
   7   2   7      820.93      742.24     32.07 o 
   8   2   7       57.24       38.83     16.44 o 
   9   2   7       18.69       -7.55     15.05 o 
  10   2   7      443.47      437.75     36.04 o 
  11   2   7       95.08       51.13     18.34 o 
  12   2   7      152.12      129.15     45.71 o 
   1   3   7      561.97      591.36     23.53 o 
   2   3   7      387.83      348.64     18.97 o 
   3   3   7      529.49      505.18     18.21 o 
   4   3   7      161.03      160.38     13.53 o 
   5   3   7      283.91      247.47     21.51 o 
   6   3   7      399.18      415.79     25.34 o 
   7   3   7      207.82      166.44     19.10 o 
   8   3   7       41.24       27.59     15.74 o 
   9   3   7      784.92      941.19     35.89 o 
  10   3   7       46.65        9.53     14.93 o 
  11   3   7       54.17        2.97     16.85 o 
  12   3   7      215.89      228.48     26.65 o 
   1   4   7       41.96       43.15     25.86 o 
   2   4   7       51.21       68.33     12.12 o 
   3   4   7      484.62      480.58     20.58 o 
   4   4   7      221.45      287.06     29.79 o 
   5   4   7     4878.36     4845.00    130.55 o 
   6   4   7     1441.76     1303.98     35.76 o 
   7   4   7      561.69      507.10     26.94 o 
   8   4   7       41.97        4.91     11.23 o 
   9   4   7       34.59       21.35     16.15 o 
  10   4   7      609.47      585.64     38.44 o 
  11   4   7      161.15      185.00     24.88 o 
   1   5   7      220.86      242.13     22.39 o 
   2   5   7     1027.08      907.58     29.37 o 
   3   5   7       40.92       38.24     12.29 o 
   4   5   7      696.73      576.07     21.65 o 
   5   5   7      802.02      782.65     27.60 o 
   6   5   7       73.08       40.57     13.46 o 
   7   5   7      238.78      204.99     37.49 o 
   8   5   7       37.88       25.65     13.85 o 
   9   5   7      138.92      111.09     16.98 o 
  10   5   7       64.21       35.37     16.79 o 
  11   5   7      547.77      564.18     40.69 o 
   1   6   7      716.96      656.33     25.62 o 
   2   6   7       53.67       18.26     11.66 o 
   3   6   7      958.01      915.66     36.28 o 
   4   6   7      337.68      355.26     23.52 o 
   5   6   7       51.25       37.70     14.98 o 
   6   6   7      219.01      250.90     21.56 o 
   7   6   7       64.63       76.26     14.46 o 
   8   6   7       43.79       25.07     12.99 o 
   9   6   7     1220.78     1163.77     35.03 o 
  10   6   7      507.93      526.01     29.69 o 
  11   6   7      208.43      126.73     22.56 o 
   1   7   7        0.12      -13.44     10.33 o 
   2   7   7      182.07      189.96     16.58 o 
   3   7   7        3.01        0.11      9.69 o 
   4   7   7      648.33      662.19     26.35 o 
   5   7   7      595.27      620.70     33.32 o 
   6   7   7      621.40      578.38     30.74 o 
   7   7   7      114.53       82.22     14.51 o 
   8   7   7        4.11       12.57     12.78 o 
   9   7   7       62.23       36.20     14.44 o 
  10   7   7      118.33       72.22     25.50 o 
   1   8   7      469.59      477.03     25.73 o 
   2   8   7      711.46      748.22     28.58 o 
   3   8   7      468.17      378.84     21.37 o 
   4   8   7       15.85      -10.17     11.13 o 
   5   8   7        4.35      -11.02     11.57 o 
   6   8   7      285.11      222.50     24.72 o 
   7   8   7       10.36      -18.64     12.42 o 
   8   8   7      695.61      696.46     27.59 o 
   9   8   7        0.61      -13.66     12.26 o 
  10   8   7      192.53      195.35     27.01 o 
   1   9   7      622.93      543.81     36.46 o 
   2   9   7      181.55      157.91     22.20 o 
   3   9   7      117.99      111.41     15.41 o 
   4   9   7      703.53      660.13     27.80 o 
   5   9   7       49.14       24.53     13.84 o 
   6   9   7     1596.79     1452.92     77.95 o 
   7   9   7      136.22      116.19     18.99 o 
   8   9   7      100.71       54.33     17.35 o 
   9   9   7       93.43       86.18     17.29 o 
   1  10   7        3.49       -6.39      9.91 o 
   2  10   7       16.70       13.50     13.04 o 
   3  10   7      270.03      223.60     25.59 o 
   4  10   7      170.23      131.30     18.49 o 
   5  10   7       44.78       27.94     14.64 o 
   6  10   7       15.34        1.74     15.61 o 
   7  10   7      324.80      356.32     27.36 o 
   8  10   7       52.61       18.33     15.44 o 
   9  10   7      264.69      259.29     29.46 o 
   1  11   7        0.01      -10.77     11.05 o 
   2  11   7      111.94       80.77     15.28 o 
   3  11   7       36.78       25.60     16.21 o 
   4  11   7      219.28      125.29     22.32 o 
   5  11   7      262.67      272.06     25.05 o 
   6  11   7       25.33      -10.71     15.81 o 
   7  11   7      178.55      162.43     21.35 o 
   8  11   7      538.61      558.63     41.03 o 
   1  12   7       35.71       14.50     13.24 o 
   2  12   7        4.52      -20.09     13.39 o 
   3  12   7      124.47       89.05     27.79 o 
   4  12   7        0.28      -18.49     15.26 o 
   5  12   7        4.12      -19.80     16.10 o 
   6  12   7        1.36      -22.01     14.67 o 
   7  12   7      378.01      383.44     29.70 o 
   1  13   7        0.67      -19.94     13.30 o 
   2  13   7       66.57       44.58     17.76 o 
   3  13   7        8.17      -23.38     15.59 o 
   4  13   7       44.90       28.32     18.92 o 
   5  13   7      184.07      119.10     30.61 o 
   1  14   7        2.67      -12.07     16.79 o 
   2  14   7        5.49       -3.07     17.08 o 
   3  14   7       58.69       44.99     21.34 o 
   0   0   8     2271.02     2032.32    106.14 o 
   1   0   8     1284.45     1407.18     61.74 o 
   2   0   8      447.98      512.67     42.00 o 
   3   0   8     5178.06     5434.37    130.64 o 
   4   0   8     2065.43     2361.20     83.00 o 
   5   0   8     1428.36     1265.57     83.76 o 
   6   0   8      655.21      606.02     47.00 o 
   7   0   8      473.90      538.42     44.50 o 
   8   0   8      133.29      134.45     30.91 o 
   9   0   8       13.38      -13.90     21.54 o 
  10   0   8      999.39     1158.17     87.07 o 
   0   1   8     1285.00     1194.55     57.10 o 
   1   1   8     3817.81     4209.67     79.30 o 
   2   1   8       91.24       99.22     19.10 o 
   3   1   8      545.51      462.18     29.71 o 
   4   1   8       46.23       82.16     18.72 o 
   5   1   8     1659.05     1646.32     48.46 o 
   6   1   8      275.07      323.60     30.80 o 
   7   1   8     1444.88     1686.36     63.44 o 
   8   1   8     1012.20      932.89     38.97 o 
   9   1   8      422.73      476.48     43.92 o 
  10   1   8       22.36        1.90     17.62 o 
   0   2   8     1854.37     1452.54     47.69 o 
   1   2   8      108.71       94.70     14.12 o 
   2   2   8     3430.62     3471.71     67.56 o 
   3   2   8        2.76      -16.67     11.11 o 
   4   2   8     1385.61     1482.46     62.63 o 
   5   2   8        9.65        3.79     13.07 o 
   6   2   8      588.93      595.78     44.13 o 
   7   2   8       99.74       86.77     19.87 o 
   8   2   8      863.50      883.22     37.82 o 
   9   2   8        0.82      -14.93     15.85 o 
  10   2   8     1154.64     1347.89     48.75 o 
   0   3   8     1946.27     1862.10     54.80 o 
   1   3   8     1318.19     1458.86     41.96 o 
   2   3   8     1950.72     1831.88     38.22 o 
   3   3   8        5.51       -6.78      9.80 o 
   4   3   8       89.48       58.37     14.91 o 
   5   3   8     1762.94     1677.91     72.60 o 
   6   3   8      678.15      727.26     36.94 o 
   7   3   8     1115.36     1189.52     42.52 o 
   8   3   8      547.63      536.81     34.05 o 
   9   3   8      254.03      236.94     27.60 o 
  10   3   8       44.83       16.23     22.36 o 
   0   4   8      305.82      224.81     27.80 o 
   1   4   8      693.51      673.88     28.66 o 
   2   4   8      415.91      455.28     31.49 o 
   3   4   8      331.26      297.29     26.59 o 
   4   4   8     1694.48     1901.87     74.58 o 
   5   4   8      413.52      393.39     34.03 o 
   6   4   8      713.84      631.26     42.89 o 
   7   4   8      149.30      129.58     18.76 o 
   8   4   8      608.73      573.25     51.43 o 
   9   4   8       64.35       77.78     25.80 o 
  10   4   8      561.75      656.11     47.74 o 
   0   5   8      135.62      183.68     43.06 o 
   1   5   8     1169.82     1172.86     64.12 o 
   2   5   8      678.33      643.29     24.85 o 
   3   5   8     1752.99     1617.10     46.97 o 
   4   5   8        0.78        3.28     11.44 o 
   5   5   8      933.65      897.07     39.41 o 
   6   5   8       11.43       24.12     12.72 o 
   7   5   8     1044.55     1021.21     45.43 o 
   8   5   8      374.68      347.24     30.85 o 
   9   5   8      842.73      726.35     56.86 o 
  10   5   8       11.96        4.06     18.76 o 
   0   6   8     1813.00     1789.98     71.17 o 
   1   6   8       52.74       41.09     13.38 o 
   2   6   8      291.91      291.47     24.04 o 
   3   6   8      522.07      583.04     38.57 o 
   4   6   8      862.29      862.22     35.63 o 
   5   6   8      764.09      665.66     50.41 o 
   6   6   8      343.18      347.09     29.22 o 
   7   6   8        1.03      -17.60     11.73 o 
   8   6   8      506.47      526.47     32.67 o 
   9   6   8      196.35      168.09     21.84 o 
   0   7   8      186.91      222.91     72.56 o 
   1   7   8      216.57      226.69     22.33 o 
   2   7   8     3528.49     3578.38     87.32 o 
   3   7   8     1251.35     1277.01     37.76 o 
   4   7   8     1287.50     1341.78     39.56 o 
   5   7   8      425.37      438.02     27.71 o 
   6   7   8      502.54      536.18     33.05 o 
   7   7   8      410.94      480.97     30.63 o 
   8   7   8       29.68        2.61     14.56 o 
   9   7   8      326.34      327.80     28.51 o 
   0   8   8      442.15      420.25     33.84 o 
   1   8   8      473.31      509.31     31.08 o 
   2   8   8     1982.35     1993.54     90.43 o 
   3   8   8      373.95      409.05     32.56 o 
   4   8   8     1802.48     1725.63     57.02 o 
   5   8   8       23.06       26.39     16.56 o 
   6   8   8      896.45      948.74     44.16 o 
   7   8   8        5.74       -7.73     13.54 o 
   8   8   8      501.17      574.78     45.15 o 
   0   9   8      301.93      286.02     31.92 o 
   1   9   8     1035.73      965.00     33.67 o 
   2   9   8       22.22       21.74     14.59 o 
   3   9   8     1631.97     1647.18     59.14 o 
   4   9   8      306.29      273.10     36.26 o 
   5   9   8     1210.52     1170.08     44.94 o 
   6   9   8       11.71        3.66     16.67 o 
   7   9   8      156.06      126.42     25.98 o 
   0  10   8     1131.70     1265.42     77.23 o 
   1  10   8     1848.63     1918.70     50.54 o 
   2  10   8      625.03      601.44     66.69 o 
   3  10   8      685.41      714.88     37.30 o 
   4  10   8      110.71      118.63     22.91 o 
   5  10   8      572.02      638.51     48.26 o 
   6  10   8      483.03      477.89     35.80 o 
   7  10   8      273.52      276.10     30.53 o 
   0  11   8      529.23      539.07     54.19 o 
   1  11   8      577.33      558.59     28.49 o 
   2  11   8      204.85      206.29     23.99 o 
   3  11   8     1715.01     1822.79     57.66 o 
   4  11   8      736.40      733.30     38.72 o 
   5  11   8      342.54      275.79     38.18 o 
   0  12   8      894.71      978.09     47.67 o 
   1  12   8       56.94       33.85     15.20 o 
   2  12   8      989.00      987.28     42.95 o 
   3  12   8      149.85      113.68     23.68 o 
   4  12   8      428.86      359.74     34.57 o 
   1   1   9       32.05       50.56     17.26 o 
   2   1   9      179.48      221.00     24.62 o 
   3   1   9       89.78      102.25     25.36 o 
   4   1   9      353.80      399.63     32.55 o 
   5   1   9        1.90       -3.82     14.51 o 
   6   1   9      795.67      835.73     37.88 o 
   7   1   9      166.94      169.37     26.64 o 
   8   1   9      524.70      593.91     41.01 o 
   9   1   9       67.34       68.64     22.43 o 
   1   2   9        0.96      -15.53     13.60 o 
   2   2   9        7.33       -9.89     14.13 o 
   3   2   9        0.98       -5.76     17.35 o 
   4   2   9      138.91      143.92     23.11 o 
   5   2   9       87.62       45.71     17.96 o 
   6   2   9       32.88       36.03     17.75 o 
   7   2   9      176.62      174.03     32.11 o 
   8   2   9       21.25       13.71     17.74 o 
   9   2   9        2.50       -8.87     18.51 o 
   1   3   9       44.31       53.57     12.82 o 
   2   3   9      309.31      272.11     23.96 o 
   3   3   9       84.24       69.00     22.98 o 
   4   3   9        1.45      -11.32     14.71 o 
   5   3   9        1.03       -8.71     14.51 o 
   6   3   9       25.21       -2.99     14.89 o 
   7   3   9       14.48       -8.55     16.62 o 
   8   3   9       19.05        7.12     16.58 o 
   1   4   9      108.58      152.08     16.99 o 
   2   4   9      250.15      337.88     22.78 o 
   3   4   9      780.71      782.77     46.81 o 
   4   4   9       30.48       37.76     14.69 o 
   5   4   9      381.09      354.29     33.70 o 
   6   4   9      474.57      542.71     57.68 o 
   7   4   9      922.27      886.52     56.45 o 
   8   4   9       41.87       50.24     24.17 o 
   1   5   9        8.26       -9.57     10.12 o 
   2   5   9      800.79      684.90     26.13 o 
   3   5   9      236.10      168.27     23.27 o 
   4   5   9        0.29        1.52     13.16 o 
   5   5   9       71.40       50.93     15.34 o 
   6   5   9       20.81       40.53     18.10 o 
   7   5   9       50.90       33.56     18.24 o 
   8   5   9        1.41       -9.82     19.42 o 
   1   6   9        5.01       -0.50     11.19 o 
   2   6   9      671.81      765.48     31.22 o 
   3   6   9      627.29      588.03     41.16 o 
   4   6   9      174.54      241.77     26.67 o 
   5   6   9      267.82      286.45     28.82 o 
   6   6   9       17.19       -3.80     15.19 o 
   7   6   9      159.77      173.38     21.33 o 
   1   7   9       27.45       12.43     15.88 o 
   2   7   9        1.20      -12.98     12.82 o 
   3   7   9      209.13      237.65     24.03 o 
   4   7   9      137.76      144.09     23.26 o 
   5   7   9      475.92      559.33     33.37 o 
   6   7   9      167.47      114.84     23.84 o 
   7   7   9       63.00       24.16     15.89 o 
   1   8   9        1.97       -0.40     13.97 o 
   2   8   9       12.76      -11.70     15.86 o 
   3   8   9      313.66      291.59     30.69 o 
   4   8   9       24.47       -8.07     16.19 o 
   5   8   9       33.45      -15.13     16.18 o 
   6   8   9       81.98       65.12     18.07 o 
   1   9   9       31.45       18.56     14.69 o 
   2   9   9       93.46      114.30     22.15 o 
   3   9   9       63.22       30.20     19.67 o 
   4   9   9      146.73      172.30     31.52 o 
   5   9   9       89.12      100.80     34.60 o 
   1  10   9        1.68      -19.26     13.23 o 
   2  10   9       10.39       -4.31     15.32 o 
   3  10   9      187.71      163.22     26.30 o 
   0   0  10        5.59       43.01     43.49 o 
   1   0  10       31.47        7.21     24.88 o 
   2   0  10       30.60       32.39     38.66 o 
   3   0  10        1.80      -16.87     23.73 o 
   4   0  10       11.57        0.53     25.31 o 
   5   0  10       21.77       -4.93     25.53 o 
   6   0  10      757.80      866.75     62.78 o 
   0   1  10      706.18      845.15     55.03 o 
   1   1  10       53.20       19.72     18.09 o 
   2   1  10      154.04      160.19     36.88 o 
   3   1  10      373.69      606.86     75.63 o 
   4   1  10      334.64      289.73     32.40 o 
   5   1  10     1131.82     1142.37    122.53 o 
   6   1  10      264.31      373.54     35.46 o 
   0   2  10     1780.98     2088.95     85.48 o 
   1   2  10     1311.82     1289.42     47.71 o 
   2   2  10      498.71      586.30     59.69 o 
   3   2  10      194.58      310.12     37.96 o 
   4   2  10      427.79      507.52     45.27 o 
   5   2  10      604.33      731.27     44.09 o 
   6   2  10     1292.45     1460.22     53.04 o 
   0   3  10        4.12       -7.29     27.11 o 
   1   3  10      576.06      565.89     40.41 o 
   2   3  10      249.67      222.09     34.66 o 
   3   3  10      333.12      415.14     43.19 o 
   4   3  10        9.88      -20.06     16.70 o 
   5   3  10      148.41      173.47     27.44 o 
   6   3  10      424.84      495.39     39.08 o 
   0   4  10     2187.68     2155.02     85.81 o 
   1   4  10      383.68      345.46     24.90 o 
   2   4  10      507.11      571.52     48.44 o 
   3   4  10       41.59       36.77     23.45 o 
   4   4  10       94.68       70.88     23.75 o 
   5   4  10      166.67      186.98     28.27 o 
   0   5  10     2240.52     2281.74    102.90 o 
   1   5  10     1907.15     1905.26     84.17 o 
   2   5  10      151.12      182.28     22.69 o 
   3   5  10     1819.09     1828.92    159.44 o 
   4   5  10     1587.17     1611.87    114.52 o 
   5   5  10     1123.39     1128.99     81.81 o 
   0   6  10      591.57      614.41     42.61 o 
   1   6  10       28.65       35.93     14.93 o 
   2   6  10     1206.95     1178.30     45.38 o 
   3   6  10      636.96      726.82     42.42 o 
   4   6  10     1775.79     1802.84    122.56 o 
   0   7  10      327.61      381.27     44.74 o 
   1   7  10      282.46      266.98     24.08 o 
   2   7  10       38.16       30.01     15.90 o 
                                                 
